# Supplementary material for: Mechanistic roles of microRNAs in hepatocarcinogenesis: A study of thioacetamide with multiple doses and time-points of rats
Source: Sci Rep. 2017 Jun 8;7:3054. doi: 10.1038/s41598-017-02798-7 (PMC5465221; doi:10.1038/s41598-017-02798-7)
Supplement: Supplementary file 2 — Supplementary Table S1 [file 41598_2017_2798_MOESM2_ESM.xls]

## Sheet: DEGlist
miRNA	logFC.Low_3day	P.Low_3day	logFC.Low_7day	P.Low_7day	logFC.Low_14day	P.Low_14day	logFC.Low_28day	P.Low_28day	logFC.Middle_3day	P.Middle_3day	logFC.Middle_7day	P.Middle_7day	logFC.Middle_14day	P.Middle_14day	logFC.Middle_28day	P.Middle_28day	logFC.High_3day	P.High_3day	logFC.High_7day	P.High_7day	logFC.High_14day	P.High_14day	logFC.High_28day	P.High_28day
rno-let-7a-5p			0.891124	2.81481e-06	0.716254	0.000275279
rno-let-7b-3p	-3.14713	0.0229701							-3.21006	0.0112838			-0.599636	0.0115043	-0.856422	0.000314624	-3.26334	0.00732356			-0.627125	0.0196777
rno-let-7b-5p			0.745276	1.08861e-05			0.647157	0.0467437
rno-let-7c-1-3p															-1.21248	0.000927857
rno-let-7c-5p			0.795428	5.34201e-06
rno-let-7d-3p	-3.64401	0.00906062	-0.71524	0.000809494					-2.94132	0.0118024					-0.673466	0.00285699	-3.36577	0.00414964	-0.682027	0.0173485			-0.608993	0.00837981
rno-let-7e-3p	-2.44141	0.01921	-0.939501	0.0307973	-0.679277	0.0440256											-1.94393	0.0272742
rno-let-7e-5p															-0.789791	0.000519743
rno-let-7f-5p															-0.989662	4.99322e-06							-0.734713	0.000850521
rno-let-7i-5p			0.724277	9.85202e-06
rno-miR-100-5p					-0.753908	0.00085365	1.4811	7.56196e-06			2.79075	1.15381e-35	2.35592	3.87797e-27	2.07787	4.55042e-19			1.58129	0.00129571
rno-miR-101a-5p													-0.674976	0.0185016	-0.587316	0.0252634							-0.677182	0.0158599
rno-miR-103-3p							0.858679	0.0085413
rno-miR-107-3p							0.823354	0.0115444
rno-miR-107-5p													1.21482	0.0139684
rno-miR-10a-3p															-0.695096	0.00605319
rno-miR-10b-5p			-1.56654	0.00426158							-2.50195	2.0234e-23							-1.14948	0.00234121
rno-miR-1193-3p															3.23695	0.00617424					2.05808	0.0155643	2.94952	0.0192453
rno-miR-122-3p					-0.969745	2.29611e-06	-0.936562	0.00412108					-1.00678	7.72978e-07	-1.39633	5.21885e-10					-0.700644	0.00182574
rno-miR-122-5p			0.708592	5.61861e-06											-0.767571	0.000367491
rno-miR-1247-3p																					0.918374	0.021422
rno-miR-1247-5p	-2.87162	0.0199514	-0.846844	5.24343e-05													-2.58418	0.0118292
rno-miR-1249	-2.63287	0.0328966							-2.36823	0.0290424							-2.39512	0.0213989
rno-miR-125a-3p					-0.772064	0.0366463							-1.08917	0.00256451	-0.824027	0.0160252
rno-miR-125a-5p	-1.54926	0.0250741	-0.892875	2.06474e-06	-1.0783	1.41112e-07											-1.2643	0.0484316					-0.696566	0.00192977
rno-miR-125b-2-3p			0.632561	0.000299561
rno-miR-125b-5p					-0.703986	0.000643716					0.852259	6.87164e-09	1.02603	3.99252e-07									-0.916258	5.33921e-05
rno-miR-127-3p					1.13782	4.004e-05							0.752583	0.00576688	1.82608	1.20636e-12					1.05213	0.000474122	1.32881	3.25347e-06
rno-miR-128-1-5p					0.922913	0.0192283			-1.93078	0.0460755
rno-miR-128-3p	-1.3593	0.0319732	-1.6821	4.13877e-06	-1.09392	2.79711e-06													-0.633247	0.0294242			-0.762756	0.00137494
rno-miR-1306-5p									-2.76866	0.0487213			-1.24415	0.0223115
rno-miR-130b-5p					-1.12269	0.0214606
rno-miR-132-3p											0.866779	0.00104791			1.27843	2.42957e-05	1.53236	0.0346962	1.75772	2.05945e-06
rno-miR-132-5p											1.18164	0.0401381							1.80876	0.00431513
rno-miR-133a-3p							-1.12486	0.00401701			-0.639976	0.0295851	-0.673558	0.0483409	-1.5793	6.47346e-08			-1.06823	0.0171083			-1.25755	4.12756e-05
rno-miR-133b-3p															-3.11262	0.00338021
rno-miR-134-5p					3.33816	0.00584987									4.75556	0.00867014
rno-miR-135a-5p					-2.39102	0.0283037
rno-miR-136-3p											-0.669614	0.0131582			1.26788	0.0021564					1.81244	6.16835e-05	2.37763	5.8851e-09
rno-miR-136-5p	1.36647	0.0334698																			1.81759	0.000792856	2.81546	4.97837e-08
rno-miR-137-3p															4.85526	0.00625398
rno-miR-138-1-3p																	-3.69561	0.0388304
rno-miR-138-2-3p																			4.15432	0.0447555
rno-miR-138-5p					-0.624599	0.0285183
rno-miR-139-5p															-0.606866	0.00933151	-1.524	0.0405648
rno-miR-141-3p					-0.762886	0.00158464	-0.826552	0.012779													-0.59101	0.0305619	-0.604514	0.0124519
rno-miR-142-5p					-0.65995	0.00115175
rno-miR-143-5p			-0.805087	0.00373783	-0.658514	0.0169008													-0.753644	0.0210362
rno-miR-144-3p			-0.5962	0.0146256	-1.12518	5.05432e-06	-0.998536	0.00277371					-1.31719	4.86162e-08	-1.08846	3.95348e-06			-1.27614	5.89809e-05
rno-miR-144-5p			-1.15625	0.000183894							-1.1931	6.96958e-11	-0.678508	0.0053762	-1.17386	1.37463e-06			-1.81827	9.56475e-07
rno-miR-145-3p			-0.851304	5.7841e-06	-0.760882	0.000580877																	-0.713464	0.00209671
rno-miR-145-5p	-1.25018	0.0277181	-1.10237	6.28913e-06	-1.13077	4.91312e-07	-0.712333	0.0285835					-0.586405	0.0067166	-0.657257	0.00381983			-0.751017	0.00911643
rno-miR-146a-3p																							-0.985472	0.0325799
rno-miR-146b-5p			0.830466	0.000155502	0.968291	1.03766e-05									0.902796	7.03431e-05	1.46207	0.0207826	1.08564	0.000169212
rno-miR-148a-3p																			-0.743917	0.00698384
rno-miR-148a-5p	1.12527	0.0466721	0.879727	2.56018e-06	0.706199	0.000443041									-0.913229	3.72263e-05
rno-miR-149-5p																			1.29256	0.0141306
rno-miR-150-3p																	-2.51688	0.0270128
rno-miR-150-5p	-1.85174	0.0052801	-1.41794	6.25617e-07	-0.971661	8.83128e-06											-1.23615	0.0415164	-0.652996	0.0226611			-0.749788	0.00115714
rno-miR-151-3p									-1.85051	0.0398406							-1.74474	0.044768
rno-miR-152-3p					0.670744	0.00277256	0.775576	0.0176269
rno-miR-152-5p					0.678491	0.00999603
rno-miR-153-3p					-1.24874	0.01478
rno-miR-155-5p	1.40992	0.0389455	0.659306	0.0189684													2.29678	0.00373815	1.10991	0.000642121
rno-miR-15b-3p					0.700045	0.0168951							0.860376	0.00226162	0.610149	0.024546					0.82401	0.00867506
rno-miR-15b-5p																							0.630608	0.00958409
rno-miR-16-3p					-0.88587	0.0336694
rno-miR-16-5p							0.644697	0.0454613											-0.602726	0.0305172			0.881041	0.000143309
rno-miR-17-1-3p															0.59639	0.0380419							0.609901	0.0466492
rno-miR-17-2-3p					-2.46549	0.00675856							-1.75265	0.0272128
rno-miR-181a-2-3p									-1.41806	0.0480257					-0.820277	0.00138732	-1.54656	0.0303264
rno-miR-181a-5p															-0.591062	0.00683221
rno-miR-181b-1-3p					0.906183	0.0425761
rno-miR-181b-2-3p															-1.42864	0.00311652
rno-miR-181c-5p			0.704946	5.73536e-05
rno-miR-181d-3p													3.92941	0.0482332
rno-miR-181d-5p			0.588744	0.0086818
rno-miR-182			1.07808	5.76876e-06							0.686838	3.09619e-06			0.949908	1.83828e-05			1.13317	7.25867e-05
rno-miR-183-3p																			1.23463	0.0390276
rno-miR-183-5p											0.74351	8.8474e-06			0.897864	9.66584e-05			0.93563	0.00357211
rno-miR-1839-5p			0.697916	0.000936495
rno-miR-184	2.48578	0.031884									-0.974446	3.97733e-06	-0.826265	0.00161802			2.75541	0.00017848			-1.42753	0.00110192
rno-miR-1843a-3p					-0.905882	0.00533837									-0.771016	0.0069563			-0.82731	0.0311582			-0.769767	0.0118205
rno-miR-1843a-5p			0.810554	2.27727e-05
rno-miR-1843b-5p			0.935064	0.000424226	0.630809	0.0201519
rno-miR-185-5p															0.914196	0.000923958			0.980734	0.00603634
rno-miR-187-3p																							0.875527	0.0202007
rno-miR-188-5p			0.743453	0.00756278
rno-miR-18a-5p															0.623466	0.02112	1.37005	0.0243809					0.587407	0.0415185
rno-miR-190a-3p															0.657097	0.0290512
rno-miR-190a-5p	1.17056	0.0337441
rno-miR-190b-5p	1.97458	0.00253059	2.53044	3.50436e-08	2.12527	7.36177e-16	0.946112	0.00794547			1.10474	1.81401e-07	1.34193	2.45458e-07	1.60029	2.64657e-10			2.29174	5.87532e-09
rno-miR-191a-5p															0.745511	0.000568186			0.591534	0.0329045
rno-miR-191b															2.5098	2.42622e-05			2.29712	0.000142806
rno-miR-193a-3p													-1.13517	2.07267e-07	-1.46639	1.89813e-10
rno-miR-193a-5p							1.05067	0.0101186															0.700415	0.0336303
rno-miR-193b-3p	-1.99371	0.0440647			0.623769	0.00827047							0.674764	0.00333091			-1.9677	0.0253102			0.801533	0.00207816
rno-miR-194-3p			0.822943	0.000235434	0.728567	0.00346866
rno-miR-194-5p															-0.599869	0.00568784
rno-miR-1949	-2.29066	0.0383545											1.7046	0.00337451	1.67715	0.000655339
rno-miR-195-3p															-0.749882	0.0032712
rno-miR-195-5p					-0.8143	0.000149685																	0.62895	0.00631432
rno-miR-196b-5p			1.46284	0.0344551
rno-miR-199a-3p																					-0.653463	0.0052418
rno-miR-199a-5p					-0.669267	0.00326219					0.622255	0.000104715									-0.648744	0.0101247
rno-miR-19a-3p			-1.5664	2.75609e-07	-1.38653	4.36514e-08									0.791505	0.000786567
rno-miR-19a-5p											1.16038	0.000232382			0.69905	0.023199			1.29498	0.00230131
rno-miR-19b-3p			-1.15992	6.52891e-06	-1.06432	1.45798e-06
rno-miR-1b																							-2.00132	0.0306975
rno-miR-200a-3p															-0.698748	0.00304303
rno-miR-200a-5p					0.823607	0.0256106					-0.923049	0.00511057
rno-miR-200b-3p			-1.5334	3.89622e-07	-0.766282	0.000462214											-1.40084	0.0200002	-1.34468	3.62379e-06
rno-miR-200b-5p			-1.7229	0.00737966																			1.40522	0.00460497
rno-miR-200c-3p					0.91364	0.00344234							0.895441	0.00307387	0.943095	0.00087048			0.702022	0.045867
rno-miR-201-5p					-1.65875	3.75932e-08	-1.29114	0.000692305					-0.791994	0.0040172	-1.07152	7.60395e-05
rno-miR-203a-3p															-0.913176	4.70821e-05							-0.622926	0.00623214
rno-miR-203b-3p			0.642593	0.000643743	0.755143	0.0010918
rno-miR-204-5p					-0.733136	0.00275149
rno-miR-205	-2.19797	0.00624615	-1.17724	0.0243917							-0.961483	0.00078008	-0.672652	0.0487203			-1.48949	0.0338501	-1.13936	0.00669906
rno-miR-20a-3p											0.814437	0.0474758
rno-miR-20b-5p															1.13919	0.0494033
rno-miR-21-3p	1.42673	0.0113817	0.829307	0.0011948							1.16187	2.58675e-12			0.725293	0.00141666	2.54808	0.000421407	1.65934	8.13256e-08
rno-miR-21-5p																					-0.725033	0.000516922
rno-miR-210-3p			0.586189	0.00335861									-0.975195	3.77158e-05	-0.646806	0.00716131	-1.20941	0.0488954
rno-miR-210-5p	-1.96178	0.0360866			-1.20103	0.000514988	-1.09398	0.00853554	-1.85351	0.034843			-1.39227	3.26632e-05	-1.47986	3.25664e-06					-1.01465	0.00546566
rno-miR-211-5p																							-1.50344	0.0410656
rno-miR-212-3p																			1.34906	0.00424903
rno-miR-212-5p							1.22183	0.0235878			3.1326	1.34475e-11	2.08662	6.2474e-07	2.54643	7.61273e-10	2.53568	0.0136721	3.1396	4.05689e-07
rno-miR-214-3p															0.870335	0.000576128			0.77599	0.0136381	-0.791939	0.00780546	0.644393	0.0165525
rno-miR-217-5p																			4.28778	0.030467
rno-miR-218a-5p			0.804332	0.0226451
rno-miR-219a-1-3p							0.873202	0.0325129			0.732217	0.00489852	0.812646	0.0078262	1.09601	0.000268692			1.13185	0.00241287
rno-miR-219a-5p																	1.40305	0.0334783
rno-miR-219b																					-3.16312	0.0128011
rno-miR-22-3p															-0.845705	7.2105e-05
rno-miR-221-5p			-0.882581	0.0186858	-1.17838	9.4479e-05					0.981202	5.53226e-06			0.924658	0.000344388
rno-miR-222-3p	-1.44838	0.010311
rno-miR-223-3p			-0.693687	0.00168694	-0.82571	0.000551169
rno-miR-224-5p	-2.86587	0.0229742									1.48205	0.00433426	1.85677	0.00107373	2.04467	9.12994e-06
rno-miR-23a-3p					-0.605249	0.00555609
rno-miR-23b-3p							-0.641398	0.0489332							-0.89598	5.93661e-05			-0.774907	0.00662674
rno-miR-23b-5p													1.40498	0.0444345			-2.38605	0.0378747
rno-miR-24-1-5p											-0.795525	0.00861564
rno-miR-25-3p					0.604673	0.00317164
rno-miR-25-5p											0.635387	0.0297212	0.978361	0.00409882
rno-miR-26a-3p					-1.71066	0.000516902							-1.52508	0.000995346
rno-miR-26a-5p					-0.862885	7.03706e-06	-0.63596	0.0456824							-1.03821	1.38526e-06			-0.694775	0.0116597
rno-miR-26b-3p													-0.612891	0.014168	-1.02907	3.08291e-05
rno-miR-26b-5p															-0.622879	0.004046
rno-miR-27a-3p					-0.636547	0.00245868
rno-miR-27a-5p																							1.086	0.0144903
rno-miR-291b													2.29933	0.0404883	2.49846	0.0137468
rno-miR-293-5p							-2.40525	6.92421e-06			-4.13273	2.39614e-11
rno-miR-299a-5p																	-2.76382	0.0438467
rno-miR-29a-3p			-0.994811	1.61165e-06	-1.13787	2.73571e-08															-0.740117	0.000899965	-0.886689	8.00761e-05
rno-miR-29b-3p																							-0.67863	0.00758413
rno-miR-29c-3p					-0.706593	0.00137612									-0.615992	0.00627409					-0.624807	0.0107679	-0.92938	6.28054e-05
rno-miR-3064-5p					2.85513	0.0311838											-3.72827	0.0391902
rno-miR-3065-5p					2.33563	0.0374325			5.23113	0.00992701			2.72298	0.00912669	2.94111	2.30599e-05	6.48952	0.00518174	3.63158	4.91822e-05
rno-miR-3068-3p													0.7391	0.0025536
rno-miR-3068-5p															0.804321	0.0130119			1.05446	0.0167762
rno-miR-3074			-2.4389	0.024164											1.59267	0.00341546
rno-miR-3075							2.2985	0.00588836							2.35561	0.00202245
rno-miR-3084a-3p																	-2.15503	0.0453123
rno-miR-3084b-3p																	-2.15503	0.0453123
rno-miR-3084d																	-2.15503	0.0453123
rno-miR-30b-3p			0.804946	0.00134889
rno-miR-30b-5p					-0.66022	0.00109371									-0.919464	3.14494e-05			-0.631645	0.0252464
rno-miR-30c-1-3p															-1.09153	1.3412e-05			-0.760759	0.0186905			-0.591602	0.0230717
rno-miR-30c-2-3p															-1.03823	1.69449e-05
rno-miR-30c-5p			-0.882774	1.78581e-06	-0.76136	0.000133701									-0.589951	0.00670857			-0.638635	0.022241
rno-miR-30d-3p					-0.597207	0.00843732							-0.716147	0.00123671	-0.857023	0.000208331					-0.59111	0.018806
rno-miR-30d-5p	-1.43123	0.0379424							-1.30162	0.0441386					-0.826341	0.000134337	-1.47652	0.0308159
rno-miR-30e-3p															-0.681226	0.00252163
rno-miR-3102																					-2.40865	0.0304275
rno-miR-31a-3p													0.661358	0.00584951
rno-miR-31a-5p							0.899535	0.00594552							0.638927	0.00408406							0.748232	0.000976964
rno-miR-320-3p			0.698612	0.000167534
rno-miR-322-5p					-0.883883	5.45209e-05							-0.620968	0.00358128
rno-miR-324-3p	-2.85331	0.0462192			1.21111	0.00176949			-2.51898	0.0398588							-2.97368	0.0176648
rno-miR-326-3p													-0.82559	0.00222318	-0.661875	0.0112604
rno-miR-328a-3p	-3.03309	0.0165381							-2.63823	0.0160056					-0.75691	0.00141276	-2.85786	0.00802124					-0.760763	0.0021807
rno-miR-331-3p	-1.81485	0.0276984							-1.50238	0.0475273							-1.62047	0.0280324
rno-miR-331-5p			1.51663	0.0293175
rno-miR-335			-0.894208	0.000206345	-0.905125	4.24553e-05									-0.855168	0.00017916			-1.20336	3.40646e-05
rno-miR-337-5p															4.97845	0.00415502							5.89861	5.3712e-05
rno-miR-338-3p					-1.15214	3.47338e-06																	-0.6107	0.013114
rno-miR-338-5p					-1.01367	0.00472884
rno-miR-339-5p	-1.87418	0.0220748															-2.04465	0.00896369
rno-miR-340-5p			0.770723	1.63264e-05	0.743457	0.000579265
rno-miR-341											-2.1229	0.00667785
rno-miR-342-3p					-0.721554	0.00339614
rno-miR-345-3p			-0.60725	0.029709	-0.651381	0.0142452
rno-miR-3473			1.08233	0.00176593	1.14596	0.0002595					1.10413	2.73366e-06	1.50955	4.45285e-07	0.993372	0.00052953			1.64727	3.21365e-06
rno-miR-34a-3p	2.92197	0.022293	3.91726	1.90883e-05	3.26379	7.2822e-06	1.56899	0.0244917	4.23472	0.00208353	3.47367	2.82106e-06	3.61205	1.93273e-07	2.68118	1.50244e-06	3.97006	0.013934	4.16894	1.68942e-06
rno-miR-34a-5p	2.76337	0.00019484	3.44755	2.16474e-11	4.41902	1.59518e-67	3.93889	1.47882e-25	2.6916	0.000508193	2.30285	5.01419e-28	4.02197	1.48197e-59	4.73513	3.68958e-70	2.1691	0.00700399	3.51952	2.43693e-15	1.33851	7.85331e-06	2.60703	2.00858e-14
rno-miR-34b-3p					-1.04556	0.0264162			-2.02038	0.0287301	-0.812855	0.0493849
rno-miR-34c-5p											-0.617938	0.00065011											0.805203	0.0019332
rno-miR-3541					-3.20407	0.00904166					-2.76542	0.0438366	-1.90704	0.0499599
rno-miR-3547			4.45969	0.0168355							4.00031	0.043062							5.08122	0.00372187
rno-miR-3549															-4.19516	0.0227473
rno-miR-3558-5p													0.862638	0.0122907					0.86445	0.0408124
rno-miR-3559-3p			0.971549	7.64661e-05	0.783414	0.00161021									0.648808	0.00715535	1.39408	0.0178381	1.10611	0.000329167
rno-miR-3559-5p	1.24704	0.0272303	1.03857	5.70733e-07	1.03015	5.47303e-06					0.665232	4.35098e-05	0.930978	2.57855e-05	0.903541	7.79222e-05			1.14509	8.0787e-05
rno-miR-3569			2.24834	0.00812126	2.21882	0.00231074					2.11692	0.00421585	2.21154	0.00237007	3.02032	9.47167e-05			3.02285	6.56636e-05
rno-miR-3577	-2.30906	0.0406594							-2.48418	0.0201954	-1.05626	4.33327e-06	-1.06675	0.000211265	-1.50453	4.79149e-08	-2.49484	0.014375	-0.86657	0.0132435
rno-miR-3585-3p			1.29944	0.0170835	-0.87007	0.0386876	-1.13043	0.0288953					-1.57043	0.000299675	-1.12965	0.009578
rno-miR-3585-5p			1.60921	0.000610302									-0.793062	0.00303785	-0.691609	0.00990217			0.772947	0.022503
rno-miR-3586-3p																							-1.8833	0.0492974
rno-miR-3594-3p							-3.88552	0.0461531
rno-miR-361-3p	-1.46859	0.0151038	-0.614158	0.00252816													-1.3964	0.0183095
rno-miR-362-3p					-0.740405	0.00871917
rno-miR-362-5p							1.05867	0.00632643			1.69767	2.83735e-12	1.72373	6.80812e-09	1.48135	1.29403e-07			1.08561	0.00687337
rno-miR-363-3p			-0.706619	0.0110303	-0.585147	0.032006
rno-miR-365-3p			-0.909552	2.75116e-05	-0.912206	4.47176e-05									-0.833044	0.000249446			-0.797939	0.00559744
rno-miR-369-3p																					2.69011	0.00475235
rno-miR-374-3p			-0.655186	0.0342998	-0.721113	0.0100897					0.950419	1.3101e-06	0.701711	0.00594053
rno-miR-374-5p					-0.781238	0.00185926
rno-miR-376b-3p															2.27075	0.0330924					1.61053	0.0259632	3.60545	5.35072e-05
rno-miR-376b-5p																					3.91075	0.000965582	2.47641	0.0061025
rno-miR-377-3p																	-4.03732	0.0394874
rno-miR-378a-3p															-0.668732	0.00191511
rno-miR-378a-5p									-1.66459	0.0413394					-1.02207	1.1248e-05	-1.77131	0.027284
rno-miR-378b			0.682796	4.40613e-05	0.700081	0.000909764									-0.658257	0.00333877
rno-miR-379-3p																	-3.04154	0.0241132			4.90065	0.00488297
rno-miR-381-3p											-1.62582	0.040103
rno-miR-382-3p																					3.87503	0.0482114	3.92579	0.048851
rno-miR-383-5p	-3.98535	0.0209296
rno-miR-384-5p							-4.15609	0.0258343
rno-miR-409a-5p											2.18979	0.000100724	6.51202	3.24343e-07	4.18347	2.11874e-05			1.94984	0.0189617	4.95651	0.00401231
rno-miR-411-3p					4.52114	0.00866597							4.33717	0.0210023	2.38267	0.0217143	-2.86907	0.0373171			4.34373	0.0190918	2.3389	0.0292965
rno-miR-411-5p					1.55128	1.40286e-06					-0.725709	0.00124362			1.86699	5.37472e-09	-1.62062	0.0361858			1.70293	1.36373e-06	2.26514	3.25113e-10
rno-miR-423-3p	-2.67012	0.0124083	-0.600555	0.000818344					-1.85464	0.0446525							-2.00785	0.0241682					-0.681864	0.00281851
rno-miR-423-5p	-1.74941	0.0176727																					-0.691501	0.00276101
rno-miR-429			-1.66135	8.28127e-08	-1.26893	4.91021e-08									-0.780626	0.000692179			-1.03524	0.00039925
rno-miR-431																	-2.28388	0.0131546			3.65278	4.26023e-05	2.99651	0.00203323
rno-miR-433-3p																	-3.69561	0.0388304
rno-miR-434-3p					0.824004	0.0142504	-2.29819	2.12343e-06			-1.10499	7.29975e-07							-0.685128	0.0436069	2.38805	1.92447e-09	1.48097	1.44053e-06
rno-miR-434-5p					2.48478	0.0235909									1.5972	0.0181567					2.52825	0.0274423
rno-miR-449a-5p			1.0463	0.0194412	1.14985	0.00186083							0.754106	0.0396866	1.51381	2.4358e-05			1.04812	0.0103418			0.90444	0.0250262
rno-miR-450a-5p					-0.805508	0.000341247
rno-miR-450b-5p					-1.06258	9.67887e-06					1.01517	1.79181e-09
rno-miR-451-3p					-1.4415	0.0441524					-1.87624	0.0207739	-1.67919	0.0203495
rno-miR-451-5p			-1.01749	0.000114945	-0.654106	0.00323131	-0.734897	0.0239644			-1.22793	3.30226e-14	-0.734182	0.000737003	-0.798066	0.000466379			-1.45698	1.30283e-05
rno-miR-455-3p	-2.72549	0.0236695	-0.714309	0.00841454	-1.26246	1.51219e-07	-0.875825	0.00873457	-2.41734	0.0233039	-0.770625	1.7822e-05	-1.58986	1.95732e-11	-0.846076	0.000325033	-2.30405	0.0214923	-0.737927	0.0152839	-1.16012	1.29637e-05
rno-miR-463-3p									-3.95815	0.0473299							-4.15259	0.0397128
rno-miR-463-5p	-6.00343	0.0211069	6.55574	0.0202853			4.03383	0.0384757					4.32366	0.0215006	4.31103	0.027436	-3.65901	0.0257833	5.6383	0.00248134
rno-miR-466b-2-3p			1.01099	0.0390788							1.36706	9.80144e-06			0.874929	0.00582625			1.6194	0.000108332	-0.764153	0.0438928	0.933593	0.00574565
rno-miR-466b-3p											1.14629	0.00317449							1.18865	0.0190083	-1.40885	0.00215767
rno-miR-466b-4-3p			1.01099	0.0390788							1.36706	9.80144e-06			0.874929	0.00582625			1.6194	0.000108332	-0.764153	0.0438928	0.933593	0.00574565
rno-miR-466b-5p			1.82783	2.6833e-07	1.47902	3.30931e-07	0.997195	0.00968921			1.09904	1.93139e-06	1.24837	1.08879e-05	1.42525	3.08452e-07			2.28997	2.84272e-09			0.730669	0.0158307
rno-miR-466c-3p											1.41689	1.29962e-05			0.995124	0.00239074			1.46944	0.000787853
rno-miR-466c-5p	1.35004	0.0174905	1.47105	2.33036e-07	1.06412	7.89035e-06					0.631536	0.00032312							1.3011	2.15992e-05
rno-miR-471-5p									-3.95815	0.0473299							-4.15259	0.0397128
rno-miR-483-3p					4.15376	0.0231022	-3.25609	0.00938245							-2.47943	0.0142775					3.93668	0.0403207
rno-miR-483-5p																					4.64313	0.0132323
rno-miR-484	-1.7265	0.0176031	-1.13879	0.000162305	-0.90088	0.00126294
rno-miR-485-5p	-3.65978	0.0351115
rno-miR-486	-2.7308	0.0225012							-2.68932	0.0141194	-1.66727	2.82466e-23	-0.978739	1.142e-06	-1.05277	1.9908e-06	-3.23344	0.00484843	-1.30163	0.000280385
rno-miR-488-3p					1.30044	0.0356538
rno-miR-489-3p					-2.7067	0.0436859																	-4.01371	0.0336523
rno-miR-490-3p													-0.804074	0.0219277
rno-miR-493-5p	3.69819	0.0349482
rno-miR-494-3p									-3.51351	0.039668					4.3585	0.02521
rno-miR-497-3p															-1.25096	0.00523437
rno-miR-497-5p																			-0.722627	0.0119945
rno-miR-499-3p	4.7526	0.0132155							4.4675	0.0158742							4.8967	0.0211383
rno-miR-499-5p																			0.65495	0.0430063
rno-miR-500-5p							-2.11538	0.0362881
rno-miR-501-3p					-1.19454	0.000166662	1.16862	0.00134242			1.91397	1.33816e-18	1.94168	1.76673e-13	1.93917	8.7937e-14
rno-miR-503-3p			-0.973572	0.00889214	-1.28626	3.1459e-05
rno-miR-509-3p																							4.12208	0.032078
rno-miR-511-5p			-0.9679	0.0145523	-1.21126	0.000313801
rno-miR-5132-5p							3.05448	0.0165136
rno-miR-532-3p	-3.06111	0.0104754	-0.770484	0.00297854					-2.00198	0.0410577							-2.35661	0.0146009	-0.651856	0.0403811
rno-miR-539-5p	-3.65978	0.0351115
rno-miR-540-5p																	-3.26139	0.0240366
rno-miR-541-5p					1.81145	3.13766e-05									1.58573	1.93704e-05					1.95977	0.000182075	1.13651	0.00580289
rno-miR-542-3p			0.643641	0.00175376
rno-miR-542-5p					-0.792416	0.00853774							-0.625867	0.0294698
rno-miR-547-3p					-1.32924	0.00878717	-1.46143	0.0079523					-0.93575	0.0460787	-1.10619	0.0153964
rno-miR-547-5p					-1.70768	0.00214873	-1.3894	0.00970449							-1.24672	0.00539567
rno-miR-582-3p	1.10842	0.0451197			0.694036	0.00372356	1.3528	6.83962e-05					1.07239	3.8571e-06	1.0694	8.8079e-06							1.27227	3.65273e-05
rno-miR-582-5p							0.817053	0.031363					0.641509	0.0192177	0.944342	0.000574346							1.21127	0.000213805
rno-miR-598-3p					1.00804	0.00169498
rno-miR-6215															-2.6598	0.0234282
rno-miR-6216					-0.827554	0.0296472							0.652402	0.042488									-0.727733	0.0420324
rno-miR-6318											1.27138	0.0385007	1.4356	0.0301724
rno-miR-6321	8.53605	0.010361			4.65418	8.10646e-18	1.55823	0.00552872	6.91069	0.0317932					-2.41187	0.00235207	8.43845	0.000663885			3.80867	8.96516e-06
rno-miR-6324					1.04554	0.000375682	0.966321	0.0127506					0.90864	0.00153706	1.10283	9.29104e-05	-1.72498	0.0226844			0.769895	0.016481	0.808919	0.00778187
rno-miR-6325											-4.57318	0.00947619
rno-miR-6329	1.51792	0.00670284	1.78926	2.88818e-08	1.79571	2.67673e-13	0.875952	0.00931443			1.7016	2.63691e-20	1.61508	1.50423e-11	1.74901	3.90578e-13	1.6123	0.00687484	2.7868	8.94334e-13
rno-miR-6331																	-4.61954	0.00957135
rno-miR-653-5p					-1.26239	0.0494625					-1.13525	0.0286435			-1.47122	0.00144639							-2.11902	0.00011194
rno-miR-664-2-5p															-0.619181	0.0369756
rno-miR-664-3p	-1.63352	0.0439364
rno-miR-671	-2.26241	0.0234061											0.686117	0.00296752			-2.09909	0.0178576
rno-miR-672-3p			2.37347	0.0363205
rno-miR-672-5p																							-1.07585	0.0379602
rno-miR-674-3p											0.865384	2.71149e-07	0.804589	0.000407293	0.720851	0.00198415
rno-miR-674-5p			1.41907	2.60788e-06	1.16685	3.7397e-05							0.610789	0.0297325	0.670781	0.013523			1.30063	0.000114155
rno-miR-675-3p											-2.31253	0.0437705									5.34472	0.00112085
rno-miR-676					-0.759118	0.000887128					-0.585985	0.000368977	-0.940767	2.61669e-05	-0.876658	0.000162318			-0.689536	0.0182088
rno-miR-702-3p	-3.20196	0.0109998			-0.803296	0.040785			-2.43977	0.0186997							-2.92789	0.00602011
rno-miR-741-3p	-4.70455	0.0193568	4.73156	0.0230126													-6.93403	0.00302471	3.48848	0.0140455
rno-miR-743a-3p	-4.14718	0.0298075	6.65668	0.0193906					-3.28027	0.0335084							-6.38021	0.00462618	5.21097	0.013195
rno-miR-743b-3p			4.74998	0.0155321									1.95843	0.0102012	3.40629	0.00262817	-5.63083	0.00319523	2.95287	0.00236215
rno-miR-743b-5p	-4.66759	0.0430161	5.90684	0.0284936													-5.11227	0.0149524	4.3586	0.0400899
rno-miR-7a-5p	1.58604	0.00480546	1.80393	3.24153e-08	1.7725	1.29331e-12	1.21241	0.000398588					1.35217	2.90471e-08	1.13998	2.93247e-06			1.26645	3.60546e-05
rno-miR-7b					-4.00659	0.0333199
rno-miR-802-3p															-0.957146	2.42238e-05			-0.761942	0.0079437	0.589971	0.0138657
rno-miR-802-5p															-1.22156	6.33191e-08			-0.897683	0.00174728	0.646982	0.00538675	-0.598621	0.00848378
rno-miR-871-3p			5.94784	0.00879237									3.61029	2.20451e-07	4.06985	1.30262e-11			2.25027	0.0374498
rno-miR-871-5p	-5.93621	0.0217737	5.37808	0.014801	4.55361	0.00809943											-6.38021	0.00462618
rno-miR-874-3p											-0.68042	0.019348
rno-miR-879-5p											1.29376	0.0038647			-0.870789	0.0190383			1.15862	0.0439238			-0.931284	0.0208871
rno-miR-881-3p			6.24798	0.00627642	2.52487	0.00223467							1.87851	0.039344	6.11177	8.27521e-06	-4.07483	0.00681605	2.21536	0.0315126
rno-miR-92a-1-5p																							0.675721	0.00764054
rno-miR-92a-3p	-2.04899	0.00762835															-1.74726	0.0116739
rno-miR-92b-3p	-2.18974	0.0328662
rno-miR-93-3p	-1.57582	0.0105551	-1.82977	9.86107e-06	-1.3783	3.4398e-05													-0.777606	0.0345834
rno-miR-93-5p							0.722098	0.0265194
rno-miR-96-5p											1.3444	8.23288e-11	0.67184	0.00837126	1.80136	7.83211e-13			1.2007	0.00251575
rno-miR-98-3p					-0.714066	0.0164609
rno-miR-98-5p			1.21662	9.53466e-08	0.752114	0.000733437									-0.614796	0.00756568
rno-miR-99a-3p			0.867792	6.53521e-05
rno-miR-99a-5p							0.707111	0.0296741			1.29356	3.4829e-18	1.31532	1.27289e-10	1.23049	3.29297e-08
rno-miR-99b-5p							0.857097	0.008473			1.38178	1.18835e-19	1.30004	1.41691e-10	1.66332	1.21221e-13	-1.55589	0.0320811
rno-miR-9a-3p																			3.212	0.0107921
rno-miR-9a-5p					1.34295	0.000131677							0.832182	0.017432					0.926883	0.0145843
