# Supplementary material for: Mechanistic roles of microRNAs in hepatocarcinogenesis: A study of thioacetamide with multiple doses and time-points of rats
Source: Sci Rep. 2017 Jun 8;7:3054. doi: 10.1038/s41598-017-02798-7 (PMC5465221; doi:10.1038/s41598-017-02798-7)
Supplement: Supplementary file 3 — Supplementary Table S2 [file 41598_2017_2798_MOESM3_ESM.xls]

## Sheet: Table1
Dose	Time	Diseases or Functions Annotation	p-Value	microRNAs	# microRNAs
Low	3day	liver cancer	1.36E-23	let-7a-3p, let-7d-3p, miR-125b-5p, miR-145-5p, miR-221-3p, miR-30c-5p, miR-324-3p, miR-331-3p, miR-339-5p, miR-34a-5p, miR-383-5p, miR-539-5p, miR-664-3p, miR-671-3p, miR-92a-3p	15
Low	7day	liver cancer	3.67E-18	let-7a-5p, let-7d-3p, miR-125b-5p, miR-145-5p, miR-181a-5p, miR-196a-5p, miR-200b-3p, miR-30c-5p, miR-335-5p, miR-340-5p, miR-34a-5p, miR-92a-3p, miR-99a-3p	13
Low	14day	liver cancer	6.38E-23	let-7a-3p, let-7a-5p, miR-125a-3p, miR-125b-5p, miR-138-5p, miR-145-5p, miR-16-5p, miR-200b-3p, miR-26a-5p, miR-30c-5p, miR-324-3p, miR-335-5p, miR-338-3p, miR-340-5p, miR-34a-5p, miR-483-3p, miR-92a-3p	17
Low	28day	liver cancer	1.15E-13	let-7a-5p, miR-103-3p, miR-145-5p, miR-16-5p, miR-26a-5p, miR-293-5p, miR-30c-5p, miR-34a-5p, miR-483-3p	9
Middle	3day	liver cancer	6.99E-12	let-7a-3p, let-7d-3p, miR-151-3p, miR-30c-5p, miR-324-3p, miR-331-3p, miR-34a-5p	7
Middle	7day	liver cancer	1.82E-06	miR-125b-5p, miR-132-3p, miR-183-5p, miR-293-5p, miR-34a-5p	5
Middle	14day	liver cancer	6.57E-11	let-7a-3p, miR-125a-3p, miR-125b-5p, miR-145-5p, miR-16-5p, miR-200b-3p, miR-34a-5p, miR-671-3p	8
Middle	28day	liver cancer	1.15E-22	let-7a-3p, let-7a-5p, let-7d-3p, miR-125a-3p, miR-132-3p, miR-145-5p, miR-181a-5p, miR-183-5p, miR-18a-5p, miR-191-5p, miR-200b-3p, miR-203a-3p, miR-26a-5p, miR-30c-5p, miR-335-5p, miR-34a-5p, miR-483-3p	17
High	3day	liver cancer	2.24E-23	let-7a-3p, let-7d-3p, miR-125b-5p, miR-132-3p, miR-151-3p, miR-18a-5p, miR-200b-3p, miR-299a-5p, miR-30c-5p, miR-324-3p, miR-331-3p, miR-339-5p, miR-34a-5p, miR-671-3p, miR-92a-3p	15
High	7day	liver cancer	1.57E-14	let-7d-3p, miR-132-3p, miR-145-5p, miR-16-5p, miR-183-5p, miR-191-5p, miR-200b-3p, miR-26a-5p, miR-30c-5p, miR-335-5p, miR-34a-5p	11
High	14day	liver cancer	3.94E-04	let-7a-3p, miR-34a-5p, miR-483-3p	3
High	28day	liver cancer	9.13E-13	let-7a-5p, let-7d-3p, miR-1-3p, miR-125b-5p, miR-16-5p, miR-18a-5p, miR-203a-3p, miR-338-3p, miR-34a-5p	9
Low	3day	non-insulin-dependent diabetes mellitus	1.46E-05	miR-125b-5p, miR-150-5p, miR-221-3p, miR-664-3p	4
Low	7day	non-insulin-dependent diabetes mellitus	1.66E-13	let-7a-5p, miR-10b-5p, miR-125b-5p, miR-150-5p, miR-19b-3p, miR-29b-3p, miR-320b, miR-335-5p, miR-451a	9
Low	14day	non-insulin-dependent diabetes mellitus	2.65E-19	let-7a-5p, miR-125b-5p, miR-127-3p, miR-148a-3p, miR-150-5p, miR-16-5p, miR-19b-3p, miR-23a-3p, miR-27a-3p, miR-29b-3p, miR-335-5p, miR-450a-5p, miR-451a	13
Low	28day	non-insulin-dependent diabetes mellitus	9.71E-10	let-7a-5p, miR-103-3p, miR-148a-3p, miR-16-5p, miR-23a-3p, miR-451a	6
Middle	7day	non-insulin-dependent diabetes mellitus	6.20E-06	miR-10b-5p, miR-125b-5p, miR-450a-5p, miR-451a	4
Middle	14day	non-insulin-dependent diabetes mellitus	1.04E-05	miR-125b-5p, miR-127-3p, miR-16-5p, miR-451a	4
Middle	28day	non-insulin-dependent diabetes mellitus	2.25E-10	let-7a-5p, miR-127-3p, miR-19b-3p, miR-23a-3p, miR-29b-3p, miR-335-5p, miR-451a, miR-494-3p	8
High	3day	non-insulin-dependent diabetes mellitus	4.82E-04	miR-125b-5p, miR-150-5p, miR-299a-5p	3
High	7day	non-insulin-dependent diabetes mellitus	7.18E-10	miR-10b-5p, miR-148a-3p, miR-150-5p, miR-16-5p, miR-23a-3p, miR-335-5p, miR-451a	7
High	14day	non-insulin-dependent diabetes mellitus	3.22E-03	miR-127-3p, miR-29b-3p	2
High	28day	non-insulin-dependent diabetes mellitus	3.57E-09	let-7a-5p, miR-125b-5p, miR-127-3p, miR-150-5p, miR-16-5p, miR-29b-3p	6
Low	3day	Polycystic Kidney Disease	7.36E-06	miR-128-3p, miR-136-5p, miR-30c-5p, miR-34a-5p, miR-7a-5p	5
Low	7day	Polycystic Kidney Disease	4.31E-08	miR-128-3p, miR-181a-5p, miR-196a-5p, miR-30c-5p, miR-335-5p, miR-34a-5p, miR-7a-5p	7
Low	14day	Polycystic Kidney Disease	2.24E-08	miR-100-5p, miR-128-3p, miR-148a-3p, miR-199a-5p, miR-30c-5p, miR-335-5p, miR-34a-5p, miR-7a-5p	8
Low	28day	Polycystic Kidney Disease	8.03E-10	miR-100-5p, miR-148a-3p, miR-17-5p, miR-30c-5p, miR-31-5p, miR-34a-5p, miR-7a-5p	7
Middle	3day	Polycystic Kidney Disease	6.08E-03	miR-30c-5p, miR-34a-5p	2
Middle	7day	Polycystic Kidney Disease	6.73E-05	miR-100-5p, miR-199a-5p, miR-34a-5p, miR-96-5p	4
Middle	14day	Polycystic Kidney Disease	1.11E-04	miR-100-5p, miR-34a-5p, miR-7a-5p, miR-96-5p	4
Middle	28day	Polycystic Kidney Disease	5.08E-11	miR-100-5p, miR-17-5p, miR-181a-5p, miR-203a-3p, miR-30c-5p, miR-31-5p, miR-335-5p, miR-34a-5p, miR-7a-5p, miR-96-5p	10
High	3day	Polycystic Kidney Disease	1.73E-04	miR-100-5p, miR-30c-5p, miR-34a-5p, miR-377-3p	4
High	7day	Polycystic Kidney Disease	5.34E-11	miR-100-5p, miR-128-3p, miR-148a-3p, miR-217-5p, miR-30c-5p, miR-335-5p, miR-34a-5p, miR-7a-5p, miR-96-5p	9
High	14day	Polycystic Kidney Disease	1.55E-05	miR-136-5p, miR-199a-5p, miR-21-5p, miR-34a-5p	4
High	28day	Polycystic Kidney Disease	4.10E-06	miR-128-3p, miR-136-5p, miR-203a-3p, miR-31-5p, miR-34a-5p	5
High	14day	apoptosis of vascular smooth muscle cells	2.28E-02	miR-21-5p	1
High	14day	apoptosis of ventricular myocytes	1.57E-02	miR-21-5p	1
Low	7day	auditory fear memory retrieval	0.00531	miR-182-5p	1
Middle	7day	auditory fear memory retrieval	3.46E-03	miR-182-5p	1
Middle	28day	auditory fear memory retrieval	7.61E-03	miR-182-5p	1
High	7day	auditory fear memory retrieval	5.42E-03	miR-182-5p	1
High	14day	cytokinesis of ventricular myocytes	6.05E-03	miR-199a-3p	1
Low	3day	damage of vascular lesion	6.40E-03	miR-145-5p	1
Low	7day	damage of vascular lesion	7.95E-03	miR-145-5p	1
Low	14day	damage of vascular lesion	1.10E-02	miR-145-5p	1
Low	28day	damage of vascular lesion	4.67E-03	miR-145-5p	1
Middle	14day	damage of vascular lesion	5.88E-03	miR-145-5p	1
Middle	28day	damage of vascular lesion	1.14E-02	miR-145-5p	1
High	7day	damage of vascular lesion	8.12E-03	miR-145-5p	1
Low	7day	differentiation of neural stem cells	4.48E-04	miR-146a-5p, miR-223-3p	2
Low	14day	differentiation of neural stem cells	8.67E-04	miR-146a-5p, miR-223-3p	2
Middle	28day	differentiation of neural stem cells	4.48E-02	miR-146a-5p	1
High	3day	differentiation of neural stem cells	2.60E-02	miR-146a-5p	1
High	7day	differentiation of neural stem cells	3.21E-02	miR-146a-5p	1
Low	7day	differentiation of neurons	3.63E-02	miR-146a-5p, miR-223-3p	2
Low	14day	entry into cell cycle progression of cortical neurons	1.47E-02	miR-26a-5p	1
Low	28day	entry into cell cycle progression of cortical neurons	6.22E-03	miR-26a-5p	1
Middle	28day	entry into cell cycle progression of cortical neurons	1.52E-02	miR-26a-5p	1
High	7day	entry into cell cycle progression of cortical neurons	1.08E-02	miR-26a-5p	1
High	14day	failure of heart	1.80E-02	miR-21-5p	1
Low	3day	fibrosis of heart	2.33E-02	miR-30c-5p	1
Low	7day	fibrosis of heart	2.88E-02	miR-30c-5p	1
Low	14day	fibrosis of heart	3.99E-02	miR-30c-5p	1
Low	28day	fibrosis of heart	1.70E-02	miR-30c-5p	1
Middle	3day	fibrosis of heart	1.01E-02	miR-30c-5p	1
Middle	28day	fibrosis of heart	4.12E-02	miR-30c-5p	1
High	3day	fibrosis of heart	2.39E-02	miR-30c-5p	1
High	7day	fibrosis of heart	2.95E-02	miR-30c-5p	1
Low	7day	migration of microvascular endothelial cells	5.31E-03	miR-320b	1
Low	3day	neointimal lesion	1.28E-02	miR-145-5p	1
Low	7day	neointimal lesion	1.58E-02	miR-145-5p	1
Low	14day	neointimal lesion	2.20E-02	miR-145-5p	1
Low	28day	neointimal lesion	9.32E-03	miR-145-5p	1
Middle	14day	neointimal lesion	1.17E-02	miR-145-5p	1
Middle	28day	neointimal lesion	2.27E-02	miR-145-5p	1
High	7day	neointimal lesion	1.62E-02	miR-145-5p	1
Low	7day	proliferation of microvascular endothelial cells	5.31E-03	miR-320b	1
High	14day	proliferation of ventricular myocytes	1.09E-02	miR-199a-3p	1
Low	14day	pulmonary hypertensive arterial disease	2.20E-02	miR-204-5p	1
High	28day	pulmonary hypertensive arterial disease	1.14E-02	miR-204-5p	1
High	14day	re-entry into cell cycle progression of ventricular myocytes	7.26E-03	miR-199a-3p	1
High	14day	reperfusion injury of heart	6.05E-03	miR-21-5p	1
Low	7day	volume of infarct	3.40E-02	miR-320b	1
Low	28day	outgrowth of axons	4.28E-02	miR-16-5p	1
