# Supplementary material for: Mechanistic roles of microRNAs in hepatocarcinogenesis: A study of thioacetamide with multiple doses and time-points of rats
Source: Sci Rep. 2017 Jun 8;7:3054. doi: 10.1038/s41598-017-02798-7 (PMC5465221; doi:10.1038/s41598-017-02798-7)
Supplement: Supplementary file 4 — Supplementary Table S3 [file 41598_2017_2798_MOESM4_ESM.xls]

## Sheet: Sheet1
Dose	Time	Pathway	lgP	Ratio	TargetGenes
Low	3day	Molecular Mechanisms of Cancer	23.6	0.143	CDKN2A,MAP2K4,RAF1,TGFBR1,PIK3R1,TAB2,CCND1,MYC,PTK2,E2F6,PAK1,BBC3,GNA13,RASA1,SMAD1,CDC25A,TP53,SMAD2,AKT2,CCNE2,CDK6,ITGA5,RHOA,IRS1,NOTCH1,WNT1,CDK4,BMPR2,E2F3,BCL2,CASP6,JUN,E2F5,SMO,PRKCE,CTNNB1,MAP2K1,ITGA2,MDM2,BAK1,GNAI2,FADD,FOS,PRKCI,FOXO1,CDKN1A,CDKN1B,BCL2L11,CASP7,WNT5A
Low	3day	PI3K/AKT Signaling	16.2	0.214	RAF1,PPP2R2A,PIK3R1,INPPL1,CCND1,EIF4E,PTEN,BCL2,FOXO3,CTNNB1,MAP2K1,MCL1,THEM4,TP53,RHEB,AKT2,ITGA2,ITGA5,IKBKE,MDM2,INPP5D,FOXO1,PPP2R4,CDKN1A,CDKN1B
Low	3day	PTEN Signaling	15.5	0.212	RAF1,AKT2,TGFBR1,PIK3R1,ITGA2,BMPR2,ITGA5,INPPL1,IKBKE,CCND1,INPP5D,DDR1,PTEN,BCL2,PTK2,FOXO1,NTRK3,CDKN1A,FOXO3,IGF1R,CDKN1B,MAP2K1,BCL2L11,EGFR
Low	3day	Glioblastoma Multiforme Signaling	15.1	0.183	CDKN2A,RAF1,PIK3R1,CDK4,E2F3,CCND1,PTEN,MYC,E2F6,SMO,IGF1R,E2F5,CTNNB1,MAP2K1,EGFR,TP53,AKT2,CDK6,MDM2,PDGFB,FOXO1,RHOA,CDKN1A,CDKN1B,WNT1,WNT5A
Low	3day	Pancreatic Adenocarcinoma Signaling	14.1	0.21	TP53,MAP2K4,CDKN2A,RAF1,SMAD2,AKT2,TGFBR1,PIK3R1,CDK4,MDM2,E2F3,CCND1,BCL2,VEGFA,E2F6,CDKN1A,E2F5,ERBB2,CDKN1B,NOTCH1,MAP2K1,EGFR
Low	3day	Glioma Signaling	13.9	0.219	TP53,CDKN2A,RAF1,AKT2,PIK3R1,CDK4,CDK6,MDM2,E2F3,CCND1,PDGFB,IDH1,PTEN,E2F6,PRKCI,CDKN1A,E2F5,IGF1R,PRKCE,MAP2K1,EGFR
Low	3day	p53 Signaling	13.2	0.217	TP53,CDKN2A,TP53INP1,AKT2,MED1,PIK3R1,HDAC1,CDK4,PERP,MDM2,CCND1,BCL2,PTEN,CASP6,JUN,BBC3,CDKN1A,SIRT1,CTNNB1,TNFRSF10A
Low	3day	Estrogen-mediated S-phase Entry	13.1	0.5	MYC,CCNA2,E2F6,CCNE2,CDKN1A,E2F5,CDK4,CDKN1B,E2F3,CCND1,ESR1,CDC25A
Low	3day	Role of Macrophages, Fibroblasts and Endothelial Cells in Rheumatoid Arthritis	13	0.116	MAP2K4,RAF1,SOCS1,ICAM1,PIK3R1,CCND1,CEBPG,VEGFA,MYC,JUN,CREB1,SMO,PRKCE,CTNNB1,MAP2K1,MMP1,PPP3CA,SFRP4,AKT2,MAP2K7,MYD88,IKBKE,CEBPB,PDGFB,FOS,RIPK1,PRKCI,IL1RN,RHOA,NFATC2,WNT1,TCF7L2,WNT5A
Low	3day	Cyclins and Cell Cycle Regulation	12.7	0.24	TP53,CDKN2A,RAF1,CCNE2,PPP2R2A,WEE1,HDAC1,CDK4,CDK6,E2F3,CCND1,CCNA2,E2F6,PPP2R4,CDKN1A,E2F5,CDKN1B,CDC25A
Low	3day	Role of Osteoblasts, Osteoclasts and Chondrocytes in Rheumatoid Arthritis	12.3	0.13	MAP2K4,PIK3R1,TAB2,BMPR2,ITGB3,BCL2,JUN,RUNX2,SMO,CTNNB1,SMAD1,MMP1,PPP3CA,SFRP4,AKT2,MAP2K7,ITGA2,ITGA5,IKBKE,CSF1R,FOS,FOXO1,IL1RN,NFATC2,TCF7L2,WNT1,IL11,WNT5A
Low	3day	Chronic Myeloid Leukemia Signaling	12.2	0.207	TP53,CDKN2A,RAF1,AKT2,TGFBR1,PIK3R1,HDAC1,CDK4,CDK6,MDM2,IKBKE,E2F3,CCND1,MYC,E2F6,CDKN1A,E2F5,CDKN1B,MAP2K1
Low	3day	Cell Cycle: G1/S Checkpoint Regulation	11.9	0.258	TP53,CDKN2A,CCNE2,HDAC1,CDK6,CDK4,MDM2,E2F3,CCND1,MYC,E2F6,FOXO1,CDKN1A,E2F5,CDKN1B,CDC25A
Low	3day	HGF Signaling	11.2	0.183	ETS1,MAP2K4,CDKN2A,RAF1,MAP2K7,AKT2,PIK3R1,ITGA2,ITGA5,CCND1,PTK2,MET,FOS,PAK1,JUN,PRKCI,CDKN1A,PRKCE,MAP2K1
Low	3day	IGF-1 Signaling	11	0.191	SOCS1,RAF1,AKT2,CTGF,PIK3R1,PTK2,FOS,PRKCI,JUN,FOXO1,IRS1,FOXO3,IGFBP3,IGF1R,IRS2,CYR61,MAP2K1,RASA1
Low	3day	Regulation of the Epithelial-Mesenchymal Transition Pathway	10.8	0.133	ETS1,MAP2K4,SMAD2,RAF1,ID2,MAP2K7,AKT2,TGFBR1,PIK3R1,ZEB1,MET,NOTCH2,RHOA,ZEB2,SMO,JAG1,CTNNB1,NOTCH1,MAP2K1,FGF7,WNT1,TCF7L2,EGFR,WNT5A
Low	3day	HER-2 Signaling in Breast Cancer	10.7	0.216	TP53,CCNE2,AKT2,PIK3R1,CDK6,MDM2,ERBB3,CCND1,ITGB3,PRKCI,FOXO1,CDKN1A,PRKCE,ERBB2,CDKN1B,EGFR
Low	3day	Wnt/β-catenin Signaling	10.2	0.136	TP53,CDKN2A,SFRP4,AKT2,AXIN2,TGFBR1,PPP2R2A,HDAC1,ACVR1,BMPR2,MDM2,CCND1,MYC,JUN,CDH5,PPP2R4,CD44,SMO,CTNNB1,WNT1,TCF7L2,WNT5A
Low	3day	Prostate Cancer Signaling	9.18	0.19	TP53,RAF1,AKT2,CCNE2,PIK3R1,MDM2,CCND1,PTEN,BCL2,FOXO1,CDKN1A,CREB1,CDKN1B,CTNNB1,MAP2K1
Low	3day	Glucocorticoid Receptor Signaling	9.12	0.102	MAP2K4,RAF1,TGFBR1,ICAM1,PIK3R1,ARID2,BCL2,JUN,FOXO3,CREB1,MAP2K1,PPP3CA,MMP1,SMAD2,AKT2,MAP2K7,MED1,IKBKE,CEBPB,FOS,IL1RN,CDKN1A,NFATC2,PLAU,ESR1,UBE2I
Low	3day	STAT3 Pathway	8.83	0.197	MAP2K4,SOCS1,RAF1,TGFBR1,BMPR2,DDR1,BCL2,MYC,NTRK3,CDKN1A,IGF1R,MAP2K1,EGFR,CDC25A
Low	3day	ERK/MAPK Signaling	8.72	0.12	ETS1,MYCN,RAF1,PPP2R2A,PIK3R1,ITGA2,ITGA5,MKNK2,EIF4E,MYC,PTK2,FOS,PAK1,PRKCI,H3F3A/H3F3B,PPP2R4,CREB1,MKNK1,PRKCE,MAP2K1,ESR1
Low	3day	Apoptosis Signaling	8.71	0.176	TP53,MAP2K4,RAF1,MAP2K7,IKBKE,DFFA,BAK1,BCL2,CASP6,PRKCE,MAP4K4,MAP2K1,CASP7,BCL2L11,MCL1
Low	3day	Ovarian Cancer Signaling	8.66	0.141	TP53,CDKN2A,RAF1,AKT2,PIK3R1,CDK4,CCND1,PTEN,BCL2,VEGFA,SMO,CD44,CTNNB1,MAP2K1,WNT1,TCF7L2,EGFR,WNT5A
Low	3day	IL-8 Signaling	8.63	0.119	MAP2K4,RAF1,AKT2,ICAM1,PIK3R1,IKBKE,CCND1,ITGB3,BCL2,GNAI2,VEGFA,PTK2,FOS,JUN,PRKCI,RHOA,PRKCE,GNA13,MAP2K1,MAP4K4,EGFR
Low	3day	Melanoma Signaling	8.45	0.262	CDKN2A,TP53,RAF1,AKT2,PIK3R1,CDKN1A,CDK4,MDM2,CCND1,MAP2K1,PTEN
Low	3day	Huntington's Disease Signaling	8.43	0.106	TP53,MAP2K4,NEUROD1,MAP2K7,AKT2,PIK3R1,HDAC1,RCOR1,STX1A,SNAP25,CASP6,JUN,PRKCI,ARFIP2,CREB1,VAMP3,IGF1R,PRKCE,DNAJB1,SNCA,RASA1,CASP7,EGFR
Low	3day	Bladder Cancer Signaling	7.98	0.171	VEGFA,MYC,CDKN2A,TP53,RAF1,CDKN1A,CDK4,MDM2,ERBB2,FGF7,MAP2K1,CCND1,MMP1,EGFR
Low	3day	Neuregulin Signaling	7.84	0.167	RAF1,AKT2,PIK3R1,ITGA2,ITGA5,ERBB3,PTEN,MYC,PRKCI,PRKCE,CDKN1B,ERBB2,MAP2K1,EGFR
Low	3day	Small Cell Lung Cancer Signaling	7.83	0.183	PTK2,MYC,TP53,AKT2,CCNE2,PIK3R1,CDK4,CDK6,IKBKE,CDKN1B,CCND1,BCL2,PTEN
Low	3day	Gα12/13 Signaling	7.76	0.14	MAP2K4,RAF1,AKT2,MAP2K7,PIK3R1,IKBKE,F2,PTK2,JUN,CDH5,RHOA,GNA13,MAPK7,CTNNB1,MAP2K1,RASA1
Low	3day	UVB-Induced MAPK Signaling	7.59	0.22	MAP2K4,TP53,FOS,PRKCI,JUN,H3F3A/H3F3B,PIK3R1,PRKCE,MAP2K1,EIF4E,EGFR
Low	3day	Endometrial Cancer Signaling	7.4	0.212	TP53,MYC,RAF1,AKT2,PIK3R1,FOXO3,ERBB2,CTNNB1,CCND1,MAP2K1,PTEN
Low	3day	Acute Myeloid Leukemia Signaling	7.32	0.167	MYC,MAP2K4,RAF1,MAP2K7,AKT2,PIK3R1,KIT,MAP2K1,CSF1R,SPI1,CCND1,TCF7L2,IDH1
Low	3day	Non-Small Cell Lung Cancer Signaling	7.32	0.185	CDKN2A,TP53,RAF1,AKT2,PIK3R1,FOXO3,CDK6,CDK4,ERBB2,CCND1,MAP2K1,EGFR
Low	3day	PI3K Signaling in B Lymphocytes	7.23	0.129	RAF1,AKT2,PIK3R1,IKBKE,INPP5D,PTEN,FOS,PRKCI,JUN,IRS1,FOXO3,CREB1,NFATC2,IRS2,MAP2K1,PPP3CA
Low	3day	Macropinocytosis Signaling	7.16	0.179	MET,PAK1,PRKCI,PIK3R1,RHOA,ANKFY1,PRKCE,ITGA5,RAB34,CSF1R,PDGFB,ITGB3
Low	3day	Mouse Embryonic Stem Cell Pluripotency	7.13	0.147	TP53,RAF1,ID2,AKT2,PIK3R1,BMPR2,ID3,MYC,ID1,SMO,CTNNB1,MAP2K1,SMAD1,TCF7L2
Low	3day	ErbB2-ErbB3 Signaling	7.13	0.2	MYC,RAF1,JUN,FOXO1,PIK3R1,ERBB3,ERBB2,CDKN1B,CCND1,MAP2K1,PTEN
Low	3day	NF-κB Signaling	7.03	0.111	RAF1,AKT2,MAP2K7,TGFBR1,MYD88,PIK3R1,HDAC1,TAB2,BMPR2,TBK1,DDR1,FADD,RIPK1,IL1RN,NTRK3,IGF1R,MAP4K4,EGFR
Low	3day	B Cell Receptor Signaling	6.99	0.11	ETS1,MAP2K4,RAF1,MAP2K7,AKT2,PIK3R1,INPPL1,IKBKE,BCL6,INPP5D,PTEN,PTK2,JUN,FOXO1,CREB1,NFATC2,MAP2K1,PPP3CA
Low	3day	IL-3 Signaling	6.94	0.171	RAF1,FOS,AKT2,PAK1,PRKCI,JUN,FOXO1,PIK3R1,PRKCE,MAP2K1,INPP5D,PPP3CA
Low	3day	IL-6 Signaling	6.93	0.132	MAP2K4,SOCS1,RAF1,AKT2,MAP2K7,PIK3R1,IKBKE,CEBPB,VEGFA,FOS,JUN,IL1RN,MAP2K1,MAP4K4,MCL1
Low	3day	ErbB Signaling	6.86	0.153	MAP2K4,RAF1,FOS,PAK1,PRKCI,JUN,FOXO1,PIK3R1,PRKCE,ERBB3,ERBB2,MAP2K1,EGFR
Low	3day	TGF-β Signaling	6.86	0.153	MAP2K4,SMAD2,RAF1,FOS,JUN,TGFBR1,RUNX2,HDAC1,ACVR1,BMPR2,SMAD1,MAP2K1,BCL2
Low	3day	Death Receptor Signaling	6.8	0.151	MAP2K4,MAP2K7,PARP8,IKBKE,TBK1,DFFA,BCL2,FADD,CASP6,RIPK1,TNFRSF10A,MAP4K4,CASP7
Low	3day	Aryl Hydrocarbon Receptor Signaling	6.8	0.12	TP53,CDKN2A,CCNE2,CYP1A1,MED1,CDK6,CDK4,MDM2,CCND1,MYC,CCNA2,FOS,JUN,CDKN1A,CDKN1B,ESR1
Low	3day	Rac Signaling	6.74	0.137	PTK2,MAP2K4,RAF1,PAK1,MAP2K7,ARFIP2,JUN,PRKCI,RHOA,PIK3R1,ITGA2,CD44,ITGA5,MAP2K1
Low	3day	Role of Tissue Factor in Cancer	6.68	0.136	TP53,AKT2,CTGF,PIK3R1,F2,EIF4E,PTEN,ITGB3,VEGFA,PAK1,GNA13,CYR61,MMP1,EGFR
Low	3day	ILK Signaling	6.68	0.105	MAP2K4,AKT2,PPP2R2A,PIK3R1,CCND1,ITGB3,PTEN,MYC,VEGFA,PTK2,FOS,JUN,PPP2R4,IRS1,RHOA,CREB1,IRS2,CTNNB1
Low	3day	Axonal Guidance Signaling	6.38	0.0699	RAF1,PIK3R1,EIF4E,VEGFA,PTK2,PAK1,MKNK1,SMO,PRKCE,GNA13,ERBB2,RASA1,MAP2K1,PPP3CA,AKT2,ADAMTS1,ITGA2,ITGA5,PLXND1,PDGFB,MET,GNAI2,PRKCI,SDCBP,NTRK3,RHOA,NFATC2,WNT1,WNT5A
Low	3day	Breast Cancer Regulation by Stathmin1	6.31	0.0994	TP53,RAF1,CCNE2,PPP2R2A,PIK3R1,E2F3,GNAI2,E2F6,PAK1,PRKCI,PPP2R4,RHOA,CDKN1A,E2F5,PRKCE,GNA13,CDKN1B,MAP2K1
Low	3day	Cholecystokinin/Gastrin-mediated Signaling	6.23	0.135	MAP2K4,PTK2,RAF1,FOS,PRKCI,JUN,IL1RN,RHOA,PRKCE,GNA13,MAPK7,MAP2K1,EGFR
Low	3day	Adipogenesis pathway	6.22	0.116	CDKN2A,TP53,EGR2,FOXO1,TXNIP,KLF5,SIRT1,LPL,HDAC1,SMO,FBXW7,BMPR2,CEBPB,SMAD1,WNT5A
Low	3day	GDNF Family Ligand-Receptor Interactions	6.21	0.164	MAP2K4,RAF1,FOS,JUN,DOK4,IRS1,PIK3R1,CREB1,IRS2,MAP2K1,RASA1
Low	3day	UVC-Induced MAPK Signaling	6.21	0.214	MAP2K4,TP53,RAF1,FOS,PRKCI,JUN,PRKCE,MAP2K1,EGFR
Low	3day	Human Embryonic Stem Cell Pluripotency	6.17	0.115	SMAD2,AKT2,TGFBR1,PIK3R1,ACVR1,BMPR2,PDGFB,FOXO1,NTRK3,SMO,CTNNB1,SMAD1,TCF7L2,WNT1,WNT5A
Low	3day	Renal Cell Carcinoma Signaling	6.15	0.162	VEGFA,MET,ETS1,RAF1,FOS,AKT2,PAK1,JUN,PIK3R1,MAP2K1,PDGFB
Low	3day	Leukocyte Extravasation Signaling	6.1	0.0963	MAP2K4,TIMP3,ICAM1,PIK3R1,ITGA2,ITGA5,ITGB3,PTK2,GNAI2,F11R,PRKCI,CDH5,CLDN1,RHOA,CD44,PRKCE,CTNNB1,MMP1
Low	3day	EGF Signaling	6.05	0.179	MAP2K4,RAF1,FOS,AKT2,MAP2K7,JUN,PIK3R1,MAP2K1,RASA1,EGFR
Low	3day	Cell Cycle Regulation by BTG Family Proteins	6.02	0.242	E2F6,CCNE2,PPP2R4,PPP2R2A,E2F5,CDK4,E2F3,CCND1
Low	3day	Colorectal Cancer Metastasis Signaling	6	0.087	TP53,MAP2K4,SMAD2,AKT2,TGFBR1,PIK3R1,CCND1,MYC,VEGFA,FOS,JUN,RHOA,SMO,CTNNB1,MAP2K1,WNT1,TCF7L2,MMP1,EGFR,WNT5A
Low	3day	Induction of Apoptosis by HIV1	5.98	0.175	MAP2K4,FADD,TP53,MAP2K7,BBC3,RIPK1,IKBKE,BAK1,DFFA,BCL2
Low	3day	LPS-stimulated MAPK Signaling	5.89	0.153	MAP2K4,RAF1,FOS,PAK1,PRKCI,JUN,PIK3R1,CREB1,PRKCE,IKBKE,MAP2K1
Low	3day	Prolactin Signaling	5.89	0.153	MYC,SOCS1,RAF1,FOS,PRKCI,JUN,IRS1,PIK3R1,PRKCE,CEBPB,MAP2K1
Low	3day	RANK Signaling in Osteoclasts	5.88	0.138	MAP2K4,RAF1,FOS,AKT2,MAP2K7,JUN,PIK3R1,TAB2,NFATC2,IKBKE,MAP2K1,PPP3CA
Low	3day	Clathrin-mediated Endocytosis Signaling	5.88	0.0977	AP2M1,SH3BP4,AP2A1,RAB5C,PICALM,PIK3R1,ITGA5,MDM2,PDGFB,F2,ITGB3,MET,VEGFA,LDLR,FGF7,MYO1E,PPP3CA
Low	3day	Epithelial Adherens Junction Signaling	5.88	0.109	DLL1,AKT2,TGFBR1,ACVR1,BMPR2,PTPRM,PTEN,MET,NOTCH2,RHOA,CTNNB1,CLINT1,NOTCH1,TCF7L2,EGFR
Low	3day	TNFR1 Signaling	5.85	0.196	MAP2K4,FADD,CASP6,FOS,PAK1,JUN,RIPK1,IKBKE,CASP7
Low	3day	NF-κB Activation by Viruses	5.83	0.151	RAF1,AKT2,CCR5,PRKCI,RIPK1,PIK3R1,ITGA2,PRKCE,ITGA5,IKBKE,ITGB3
Low	3day	Acute Phase Response Signaling	5.78	0.101	MAP2K4,SOCS1,RAF1,AKT2,MAP2K7,MYD88,PIK3R1,IKBKE,CEBPB,F2,FOS,JUN,SOD2,RIPK1,IL1RN,MAP2K1
Low	3day	Estrogen-Dependent Breast Cancer Signaling	5.63	0.161	FOS,AKT2,JUN,PIK3R1,CREB1,IGF1R,HSD17B12,CCND1,ESR1,EGFR
Low	3day	GNRH Signaling	5.6	0.111	GNAI2,PTK2,MAP2K4,FOS,RAF1,PAK1,MAP2K7,JUN,PRKCI,CREB1,PRKCE,MAPK7,MAP2K1,EGFR
Low	3day	Regulation of IL-2 Expression in Activated and Anergic T Lymphocytes	5.59	0.143	MAP2K4,SMAD2,RAF1,FOS,MAP2K7,JUN,TGFBR1,NFATC2,IKBKE,MAP2K1,PPP3CA
Low	3day	PDGF Signaling	5.59	0.143	MAP2K4,MYC,RAF1,FOS,JUN,PIK3R1,INPPL1,MAP2K1,RASA1,INPP5D,PDGFB
Low	3day	Telomerase Signaling	5.47	0.126	ETS1,TP53,MYC,RAF1,AKT2,PPP2R4,PPP2R2A,PIK3R1,CDKN1A,HDAC1,MAP2K1,EGFR
Low	3day	Agrin Interactions at Neuromuscular Junction	5.31	0.149	MAP2K4,PTK2,PAK1,JUN,ITGA2,ITGA5,ERBB3,ERBB2,EGFR,ITGB3
Low	3day	Ephrin Receptor Signaling	5.29	0.093	RAF1,AKT2,ITGA2,ITGA5,PDGFB,VEGFA,PTK2,GNAI2,PAK1,SDCBP,RHOA,CREB1,GNA13,MAP4K4,MAP2K1,RASA1
Low	3day	IL-12 Signaling and Production in Macrophages	5.29	0.112	MAP2K4,AKT2,MYD88,PIK3R1,MAF,IKBKE,CEBPB,SPI1,FOS,JUN,PRKCI,PRKCE,MAP2K1
Low	3day	p70S6K Signaling	5.29	0.112	GNAI2,RAF1,AKT2,PRKCI,PPP2R4,PPP2R2A,IRS1,PIK3R1,PRKCE,MAP2K1,AGTR1,F2,EGFR
Low	3day	PEDF Signaling	5.19	0.145	TP53,RAF1,AKT2,SOD2,PIK3R1,RHOA,IKBKE,ZEB1,CASP7,BCL2
Low	3day	Thrombopoietin Signaling	5.17	0.164	MYC,RAF1,FOS,PRKCI,JUN,PIK3R1,PRKCE,IRS2,MAP2K1
Low	3day	Regulation of Cellular Mechanics by Calpain Protease	5.17	0.164	PTK2,CCNA2,ITGA2,CDK6,CDK4,ITGA5,CDKN1B,CCND1,EGFR
Low	3day	Tight Junction Signaling	5.11	0.0949	AKT2,TGFBR1,PPP2R2A,CDK4,SNAP25,PTEN,FOS,F11R,PRKCI,JUN,CLDN1,PPP2R4,RHOA,VAMP3,CTNNB1
Low	3day	Signaling by Rho Family GTPases	4.98	0.0804	MAP2K4,RAF1,MAP2K7,SEPT3,PIK3R1,ITGA2,ITGA5,PTK2,GNAI2,FOS,PAK1,JUN,PRKCI,ARFIP2,CDH5,RHOA,GNA13,MAP2K1
Low	3day	Myc Mediated Apoptosis Signaling	4.98	0.155	MAP2K4,CDKN2A,FADD,TP53,MYC,AKT2,PIK3R1,IGF1R,BCL2
Low	3day	RAR Activation	4.98	0.0879	MAP2K4,SMAD2,AKT2,MED1,PIK3R1,ARID2,PTEN,VEGFA,FOS,PRKCI,JUN,IGFBP3,PRKCE,MAP2K1,SMAD1,MMP1
Low	3day	Factors Promoting Cardiogenesis in Vertebrates	4.97	0.124	SMAD2,CCNE2,PRKCI,TGFBR1,ACVR1,SMO,BMPR2,PRKCE,CTNNB1,SMAD1,TCF7L2
Low	3day	Inhibition of Angiogenesis by TSP1	4.91	0.212	MAP2K4,VEGFA,TP53,AKT2,CD47,JUN,TGFBR1
Low	3day	Insulin Receptor Signaling	4.89	0.103	RAF1,AKT2,PRKCI,FOXO1,IRS1,PIK3R1,FOXO3,IRS2,INPPL1,MAP2K1,INPP5D,EIF4E,PTEN
Low	3day	14-3-3-mediated Signaling	4.76	0.108	MAP2K4,RAF1,FOS,AKT2,PRKCI,JUN,FOXO1,PIK3R1,PRKCE,CDKN1B,MAP2K1,SNCA
Low	3day	VDR/RXR Activation	4.76	0.13	PRKCI,FOXO1,MED1,RUNX2,CDKN1A,IGFBP3,PRKCE,CEBPB,CDKN1B,KLF4
Low	3day	Ceramide Signaling	4.76	0.13	MAP2K4,RAF1,FOS,AKT2,JUN,PPP2R4,PPP2R2A,PIK3R1,MAP2K1,BCL2
Low	3day	CXCR4 Signaling	4.75	0.094	GNAI2,PTK2,MAP2K4,FOS,RAF1,PAK1,AKT2,JUN,PRKCI,RHOA,PIK3R1,PRKCE,GNA13,MAP2K1
Low	3day	Tec Kinase Signaling	4.75	0.094	GNAI2,PTK2,FADD,MAP2K4,FOS,PAK1,PRKCI,RHOA,PIK3R1,ITGA2,PRKCE,ITGA5,GNA13,TNFRSF10A
Low	3day	PPARα/RXRα Activation	4.72	0.0882	MAP2K4,SMAD2,RAF1,MAP2K7,TGFBR1,MED1,ACVR1,BMPR2,IKBKE,JUN,GPD2,IRS1,LPL,MAP2K1,MAP4K4
Low	3day	T Cell Receptor Signaling	4.7	0.116	MAP2K4,RAF1,FOS,JUN,PIK3R1,NFATC2,IKBKE,MAP2K1,CTLA4,RASA1,PPP3CA
Low	3day	NRF2-mediated Oxidative Stress Response	4.66	0.0872	MAP2K4,RAF1,MAP2K7,PIK3R1,MAF,TXNRD1,BACH1,FOS,PRKCI,SOD2,JUN,PRKCE,MAPK7,DNAJB1,MAP2K1
Low	3day	AMPK Signaling	4.63	0.0867	AKT2,PPP2R2A,PIK3R1,ARID2,CCND1,ELAVL1,CCNA2,FOXO1,PPP2R4,IRS1,CDKN1A,CREB1,FOXO3,SIRT1,IRS2
Low	3day	Neurotrophin/TRK Signaling	4.62	0.141	MAP2K4,RAF1,FOS,MAP2K7,JUN,NTRK3,PIK3R1,CREB1,MAP2K1
Low	3day	Protein Kinase A Signaling	4.59	0.0642	ENPP6,RAF1,TGFBR1,PTPRK,PDE3A,PTPRM,PTEN,GNAI2,PTK2,H3F3A/H3F3B,PRKCI,PTPRJ,RHOA,CREB1,SMO,PRKCE,NFATC2,GNA13,CTNNB1,MAP2K1,PPP3CA,TCF7L2,CDC25A
Low	3day	P2Y Purigenic Receptor Signaling Pathway	4.57	0.103	GNAI2,MYC,RAF1,FOS,AKT2,PRKCI,JUN,PIK3R1,CREB1,PRKCE,MAP2K1,ITGB3
Low	3day	Regulation of eIF4 and p70S6K Signaling	4.57	0.0963	RAF1,AKT2,EIF4EBP2,PPP2R4,PPP2R2A,IRS1,PIK3R1,MKNK1,ITGA2,ITGA5,AGO1,MAP2K1,EIF4E
Low	3day	Thyroid Cancer Signaling	4.49	0.184	TP53,MYC,NTRK3,CTNNB1,CCND1,MAP2K1,TCF7L2
Low	3day	Erythropoietin Signaling	4.46	0.134	SOCS1,RAF1,FOS,AKT2,PRKCI,JUN,PIK3R1,PRKCE,MAP2K1
Low	3day	Role of CHK Proteins in Cell Cycle Checkpoint Control	4.46	0.154	TP53,E2F6,PPP2R4,PPP2R2A,CDKN1A,E2F5,E2F3,CDC25A
Low	3day	FAK Signaling	4.29	0.115	PTK2,RAF1,AKT2,PAK1,PIK3R1,ITGA2,ITGA5,MAP2K1,PTEN,EGFR
Low	3day	SAPK/JNK Signaling	4.25	0.114	MAP2K4,FADD,TP53,MAP2K7,JUN,RIPK1,IRS1,PIK3R1,GNA13,MAP4K4
Low	3day	VEGF Signaling	4.21	0.112	VEGFA,PTK2,RAF1,AKT2,FOXO1,PIK3R1,FOXO3,MAP2K1,ELAVL1,BCL2
Low	3day	JAK/Stat Signaling	4.21	0.125	SOCS1,RAF1,FOS,AKT2,JUN,PIK3R1,CDKN1A,CEBPB,MAP2K1
Low	3day	Production of Nitric Oxide and Reactive Oxygen Species in Macrophages	4.2	0.0838	MAP2K4,AKT2,MAP2K7,PPP2R2A,PIK3R1,IKBKE,SPI1,FOS,PRKCI,JUN,PPP2R4,RHOA,PRKCE,MAP2K1
Low	3day	Sertoli Cell-Sertoli Cell Junction Signaling	4.2	0.0838	MAP2K4,RAF1,MAP2K7,AKT2,ITGA2,ITGA5,PTEN,F11R,JUN,CLDN1,SPTB,CLINT1,CTNNB1,MAP2K1
Low	3day	CD28 Signaling in T Helper Cells	4.17	0.102	MAP2K4,FOS,AKT2,PAK1,JUN,PIK3R1,NFATC2,IKBKE,MAP2K1,CTLA4,PPP3CA
Low	3day	Renin-Angiotensin Signaling	4.17	0.102	MAP2K4,PTK2,RAF1,FOS,PAK1,PRKCI,JUN,PIK3R1,PRKCE,MAP2K1,AGTR1
Low	3day	p38 MAPK Signaling	4.17	0.102	MAP2K4,FADD,TP53,MYC,H3F3A/H3F3B,TGFBR1,IL1RN,MKNK1,CREB1,TAB2,MKNK2
Low	3day	Role of NANOG in Mammalian Embryonic Stem Cell Pluripotency	4.14	0.101	TP53,RAF1,AKT2,PIK3R1,SMO,BMPR2,CTNNB1,SMAD1,MAP2K1,WNT1,WNT5A
Low	3day	GADD45 Signaling	4.13	0.263	TP53,CCNE2,CDKN1A,CDK4,CCND1
Low	3day	Hepatic Fibrosis / Hepatic Stellate Cell Activation	4.09	0.0819	SMAD2,CCR5,ICAM1,CTGF,TGFBR1,PDGFB,BCL2,VEGFA,MET,IGF1R,IGFBP3,AGTR1,MMP1,EGFR
Low	3day	Role of NFAT in Cardiac Hypertrophy	4.01	0.0805	MAP2K4,GNAI2,RAF1,AKT2,MAP2K7,PRKCI,TGFBR1,PIK3R1,HDAC1,IGF1R,PRKCE,MAP2K1,PPP3CA,IL11
Low	3day	Hypoxia Signaling in the Cardiovascular System	3.95	0.131	VEGFA,TP53,JUN,UBE2J1,CREB1,MDM2,PTEN,UBE2I
Low	3day	Type II Diabetes Mellitus Signaling	3.93	0.0957	MAP2K4,SOCS1,AKT2,MAP2K7,PRKCI,IRS1,PIK3R1,PRKCE,IKBKE,IRS2,CEBPB
Low	3day	Reelin Signaling in Neurons	3.89	0.114	MAP2K4,PAFAH1B2,MAP2K7,PIK3R1,ITGA2,ITGA5,RELN,DCX,ITGB3
Low	3day	Pyridoxal 5'-phosphate Salvage Pathway	3.85	0.127	MAP2K4,AKT2,PAK1,CDK6,CDK4,PRKCE,MAPK7,MAP2K1
Low	3day	CD40 Signaling	3.8	0.125	MAP2K4,FOS,MAP2K7,ICAM1,JUN,PIK3R1,IKBKE,MAP2K1
Low	3day	Xenobiotic Metabolism Signaling	3.75	0.0669	UGT2B28,MAP2K4,RAF1,CYP1A1,MAP2K7,UGT2B17,MED1,PPP2R2A,PIK3R1,MAF,UGT2B15,PRKCI,CES1,PPP2R4,PRKCE,MAPK7,MAP2K1
Low	3day	Growth Hormone Signaling	3.7	0.121	SOCS1,FOS,PRKCI,IRS1,PIK3R1,IGF1R,IGFBP3,PRKCE
Low	3day	Chemokine Signaling	3.7	0.121	PTK2,GNAI2,RAF1,FOS,CCR5,JUN,RHOA,MAP2K1
Low	3day	Tumoricidal Function of Hepatic Natural Killer Cells	3.7	0.217	FADD,CASP6,ICAM1,CASP7,DFFA
Low	3day	Hereditary Breast Cancer Signaling	3.7	0.0902	TP53,AKT2,PIK3R1,WEE1,CDKN1A,HDAC1,CDK6,CDK4,ARID2,CCND1,PTEN
Low	3day	Fc Epsilon RI Signaling	3.67	0.0971	MAP2K4,RAF1,AKT2,MAP2K7,PRKCI,PIK3R1,PRKCE,INPPL1,MAP2K1,INPP5D
Low	3day	PAK Signaling	3.6	0.105	MAP2K4,PTK2,RAF1,PAK1,PIK3R1,ITGA2,ITGA5,MAP2K1,PDGFB
Low	3day	NGF Signaling	3.6	0.0952	MAP2K4,TP53,RAF1,AKT2,PIK3R1,RHOA,CREB1,IKBKE,MAPK7,MAP2K1
Low	3day	April Mediated Signaling	3.6	0.162	MAP2K4,FOS,MAP2K7,JUN,NFATC2,IKBKE
Low	3day	Corticotropin Releasing Hormone Signaling	3.57	0.0943	VEGFA,GNAI2,RAF1,FOS,PRKCI,JUN,CREB1,SMO,PRKCE,MAP2K1
Low	3day	Salvage Pathways of Pyrimidine Ribonucleotides	3.57	0.103	MAP2K4,AKT2,PAK1,CDK6,CDK4,PRKCE,MAPK7,MAP2K1,AICDA
Low	3day	Cardiac Hypertrophy Signaling	3.57	0.0698	MAP2K4,RAF1,MAP2K7,TGFBR1,PIK3R1,EIF4E,GNAI2,JUN,RHOA,IRS1,CREB1,IGF1R,GNA13,MAP2K1,PPP3CA
Low	3day	IL-2 Signaling	3.54	0.132	SOCS1,RAF1,FOS,AKT2,JUN,PIK3R1,MAP2K1
Low	3day	Cytotoxic T Lymphocyte-mediated Apoptosis of Target Cells	3.52	0.2	FADD,CASP6,CASP7,DFFA,BCL2
Low	3day	VEGF Family Ligand-Receptor Interactions	3.48	0.113	VEGFA,RAF1,FOS,AKT2,PRKCI,PIK3R1,PRKCE,MAP2K1
Low	3day	IL-4 Signaling	3.48	0.113	SOCS1,AKT2,IL13RA1,IRS1,PIK3R1,NFATC2,INPPL1,INPP5D
Low	3day	B Cell Activating Factor Signaling	3.47	0.154	MAP2K4,FOS,MAP2K7,JUN,NFATC2,IKBKE
Low	3day	IL-1 Signaling	3.46	0.1	MAP2K4,GNAI2,FOS,MAP2K7,JUN,MYD88,TAB2,IKBKE,GNA13
Low	3day	PPAR Signaling	3.46	0.1	RAF1,FOS,JUN,MED1,IL1RN,IKBKE,MAP2K1,MAP4K4,PDGFB
Low	3day	mTOR Signaling	3.45	0.0747	VEGFA,AKT2,MAPKAP1,RHEB,PRKCI,DDIT4,PPP2R4,PPP2R2A,IRS1,RHOA,PIK3R1,PRKCE,EIF4E
Low	3day	Glioma Invasiveness Signaling	3.44	0.127	PTK2,TIMP3,PIK3R1,RHOA,CD44,PLAU,ITGB3
Low	3day	Antiproliferative Role of TOB in T Cell Signaling	3.44	0.192	SMAD2,CCNA2,CCNE2,TGFBR1,CDKN1B
Low	3day	BMP signaling pathway	3.4	0.11	MAP2K4,RAF1,JUN,RUNX2,CREB1,BMPR2,SMAD1,MAP2K1
Low	3day	HMGB1 Signaling	3.38	0.0893	MAP2K4,FOS,AKT2,MAP2K7,ICAM1,JUN,PIK3R1,RHOA,MAP2K1,IL11
Low	3day	Relaxin Signaling	3.37	0.0827	ENPP6,VEGFA,GNAI2,FOS,AKT2,JUN,PDE3A,PIK3R1,CREB1,GNA13,MAP2K1
Low	3day	ATM Signaling	3.29	0.121	MAP2K4,TP53,JUN,CREB1,CDKN1A,MDM2,CDC25A
Low	3day	Natural Killer Cell Signaling	3.28	0.0947	RAF1,AKT2,PAK1,PRKCI,PIK3R1,PRKCE,INPPL1,MAP2K1,INPP5D
Low	3day	TNFR2 Signaling	3.28	0.179	MAP2K4,FOS,JUN,IKBKE,TBK1
Low	3day	Thrombin Signaling	3.22	0.0707	GNAI2,PTK2,RAF1,AKT2,PRKCI,RHOA,PIK3R1,CREB1,PRKCE,GNA13,MAP2K1,F2,EGFR
Low	3day	Endothelin-1 Signaling	3.17	0.0736	GNAI2,MYC,CASP6,RAF1,FOS,PRKCI,JUN,PIK3R1,PRKCE,GNA13,MAPK7,CASP7
Low	3day	ERK5 Signaling	3.16	0.115	MYC,FOS,CREB1,FOXO3,GNA13,MAPK7,EGFR
Low	3day	CCR5 Signaling in Macrophages	3.12	0.113	MAP2K4,GNAI2,FOS,CCR5,PRKCI,JUN,PRKCE
Low	3day	GM-CSF Signaling	3.12	0.113	ETS1,RAF1,AKT2,PIK3R1,CCND1,MAP2K1,PPP3CA
Low	3day	Gαq Signaling	3.08	0.0764	RAF1,AKT2,PRKCI,PIK3R1,RHOA,PRKCE,NFATC2,IKBKE,MAP2K1,AGTR1,PPP3CA
Low	3day	Sphingosine-1-phosphate Signaling	3.06	0.0882	PTK2,GNAI2,CASP6,AKT2,PIK3R1,RHOA,GNA13,PDGFB,CASP7
Low	3day	Melatonin Signaling	2.99	0.108	MAP2K4,GNAI2,RAF1,MAP2K7,PRKCI,PRKCE,MAP2K1
Low	3day	Angiopoietin Signaling	2.99	0.108	PTK2,AKT2,PAK1,FOXO1,PIK3R1,IKBKE,RASA1
Low	3day	Virus Entry via Endocytic Pathways	2.96	0.0941	AP2M1,AP2A1,PRKCI,PIK3R1,ITGA2,PRKCE,ITGA5,ITGB3
Low	3day	IL-10 Signaling	2.95	0.106	MAP2K4,FOS,CCR5,JUN,IL1RN,IKBKE,MAP4K4
Low	3day	Integrin Signaling	2.94	0.066	PTK2,MAP2K4,RAF1,PAK1,AKT2,RHOA,PIK3R1,ITGA2,ITGA5,MAP2K1,PDGFB,ITGB3,PTEN
Low	3day	Oncostatin M Signaling	2.94	0.152	RAF1,TIMP3,PLAU,MAP2K1,MMP1
Low	3day	TWEAK Signaling	2.94	0.152	FADD,CASP6,RIPK1,IKBKE,CASP7
Low	3day	IL-17A Signaling in Fibroblasts	2.94	0.152	FOS,JUN,IKBKE,CEBPB,MMP1
Low	3day	Germ Cell-Sertoli Cell Junction Signaling	2.94	0.0733	MAP2K4,PTK2,MAP2K7,PAK1,TGFBR1,PIK3R1,RHOA,ITGA2,CLINT1,CTNNB1,MAP2K1
Low	3day	Gap Junction Signaling	2.94	0.0733	GNAI2,RAF1,AKT2,PRKCI,PIK3R1,PRKCE,MAPK7,CTNNB1,MAP2K1,PPP3CA,EGFR
Low	3day	G Beta Gamma Signaling	2.92	0.093	GNAI2,RAF1,AKT2,PAK1,PRKCI,PRKCE,GNA13,EGFR
Low	3day	G-Protein Coupled Receptor Signaling	2.89	0.06	ENPP6,RAF1,AKT2,GRM3,PDE3A,PIK3R1,IKBKE,GNAI2,NPR3,CREB1,PRKCE,ADORA2B,MAP2K1,RASA1,AGTR1
Low	3day	Activation of IRF by Cytosolic Pattern Recognition Receptors	2.88	0.12	MAP2K4,FADD,JUN,RIPK1,IKBKE,TBK1
Low	3day	FLT3 Signaling in Hematopoietic Progenitor Cells	2.8	0.1	RAF1,AKT2,PIK3R1,CREB1,MAP2K1,INPP5D,EIF4E
Low	3day	Synaptic Long Term Depression	2.8	0.0752	GNAI2,RAF1,PRKCI,PPP2R4,PPP2R2A,GRM3,IGF1R,PRKCE,GNA13,MAP2K1
Low	3day	CD27 Signaling in Lymphocytes	2.79	0.115	MAP2K4,FOS,MAP2K7,JUN,IKBKE,MAP2K1
Low	3day	Role of NFAT in Regulation of the Immune Response	2.78	0.0701	GNAI2,RAF1,FOS,AKT2,JUN,PIK3R1,NFATC2,IKBKE,GNA13,MAP2K1,PPP3CA
Low	3day	Fcγ Receptor-mediated Phagocytosis in Macrophages and Monocytes	2.76	0.0879	AKT2,PAK1,PRKCI,PIK3R1,VAMP3,PRKCE,INPP5D,PTEN
Low	3day	Toll-like Receptor Signaling	2.73	0.0972	MAP2K4,FOS,JUN,MYD88,IL1RN,TAB2,MAP4K4
Low	3day	3-phosphoinositide Degradation	2.68	0.0725	ATP1A1,PTPRJ,PPP2R4,INPPL1,PTPRM,RASA1,INPP5D,PPP3CA,PTEN,CDC25A
Low	3day	Amyotrophic Lateral Sclerosis Signaling	2.67	0.0851	VEGFA,TP53,PAK1,RAB5C,PIK3R1,CASP7,PPP3CA,BCL2
Low	3day	Nitric Oxide Signaling in the Cardiovascular System	2.67	0.0851	VEGFA,AKT2,PRKCI,PIK3R1,PRKCE,SLC7A1,MAP2K1,ATP2A2
Low	3day	IL-17A Signaling in Gastric Cells	2.67	0.174	MAP2K4,FOS,JUN,EGFR
Low	3day	Calcium-induced T Lymphocyte Apoptosis	2.66	0.109	PRKCI,HDAC1,PRKCE,NFATC2,ATP2A2,PPP3CA
Low	3day	Phospholipase C Signaling	2.62	0.0607	RAF1,PRKCI,AHNAK,RHOA,CREB1,ITGA2,HDAC1,PRKCE,ITGA5,NFATC2,GNA13,MAP2K1,PPP3CA
Low	3day	HIF1α Signaling	2.59	0.0825	VEGFA,TP53,AKT2,JUN,PIK3R1,MDM2,MAPK7,MMP1
Low	3day	phagosome formation	2.59	0.0825	PRKCI,PIK3R1,RHOA,ITGA2,PRKCE,ITGA5,INPPL1,INPP5D
Low	3day	Paxillin Signaling	2.56	0.0816	MAP2K4,PTK2,PAK1,ARFIP2,PIK3R1,ITGA2,ITGA5,ITGB3
Low	3day	Type I Diabetes Mellitus Signaling	2.53	0.0808	MAP2K4,FADD,SOCS1,MAP2K7,RIPK1,MYD88,IKBKE,BCL2
Low	3day	CTLA4 Signaling in Cytotoxic T Lymphocytes	2.53	0.0897	AP2M1,AKT2,AP2A1,PPP2R4,PPP2R2A,PIK3R1,CTLA4
Low	3day	Granulocyte Adhesion and Diapedesis	2.52	0.069	GNAI2,ICAM1,CDH5,CLDN1,IL1RN,ITGA2,CXCL14,ITGA5,MMP1,ITGB3
Low	3day	Guanosine Nucleotides Degradation III	2.46	0.231	NT5C3A,NT5E,PNP
Low	3day	IL-17A Signaling in Airway Cells	2.44	0.0984	MAP2K4,AKT2,PIK3R1,IKBKE,MAP2K1,PTEN
Low	3day	PCP pathway	2.4	0.0968	MAP2K4,JUN,RHOA,SMO,WNT1,WNT5A
Low	3day	fMLP Signaling in Neutrophils	2.38	0.0762	GNAI2,RAF1,PRKCI,PIK3R1,PRKCE,NFATC2,MAP2K1,PPP3CA
Low	3day	Urate Biosynthesis/Inosine 5'-phosphate Degradation	2.37	0.214	NT5C3A,NT5E,PNP
Low	3day	Cdc42 Signaling	2.35	0.0698	MAP2K4,RAF1,FOS,PAK1,PRKCI,JUN,ITGA2,ITGA5,RASA1
Low	3day	FGF Signaling	2.35	0.0833	MET,RAF1,AKT2,PIK3R1,CREB1,MAP2K1,FGF7
Low	3day	Role of MAPK Signaling in the Pathogenesis of Influenza	2.33	0.0938	MAP2K4,RAF1,AKT2,MAP2K7,MAP2K1,BCL2
Low	3day	Actin Cytoskeleton Signaling	2.33	0.0585	PTK2,RAF1,PAK1,PIK3R1,RHOA,ITGA2,ITGA5,GNA13,MAP2K1,FGF7,PDGFB,F2
Low	3day	UVA-Induced MAPK Signaling	2.32	0.0824	MAP2K4,TP53,FOS,JUN,PIK3R1,PARP8,EGFR
Low	3day	Role of p14/p19ARF in Tumor Suppression	2.29	0.138	CDKN2A,TP53,PIK3R1,MDM2
Low	3day	CCR3 Signaling in Eosinophils	2.28	0.0734	GNAI2,RAF1,PAK1,PRKCI,PIK3R1,RHOA,PRKCE,MAP2K1
Low	3day	Adenosine Nucleotides Degradation II	2.28	0.2	NT5C3A,NT5E,PNP
Low	3day	Superpathway of Inositol Phosphate Compounds	2.25	0.0598	ATP1A1,PTPRJ,PPP2R4,PIK3R1,INPPL1,PTPRM,RASA1,INPP5D,PPP3CA,PTEN,CDC25A
Low	3day	Role of RIG1-like Receptors in Antiviral Innate Immunity	2.23	0.133	FADD,RIPK1,IKBKE,TBK1
Low	3day	4-1BB Signaling in T Lymphocytes	2.23	0.133	MAP2K4,JUN,IKBKE,MAP2K1
Low	3day	IL-17 Signaling	2.2	0.0882	MAP2K4,AKT2,JUN,PIK3R1,CEBPB,MAP2K1
Low	3day	Basal Cell Carcinoma Signaling	2.2	0.0882	TP53,SMO,CTNNB1,WNT1,TCF7L2,WNT5A
Low	3day	Thyroid Hormone Metabolism II (via Conjugation and/or Degradation)	2.18	0.129	UGT2B28,UGT2B17,DIO3,UGT2B15
Low	3day	Cell Cycle: G2/M DNA Damage Checkpoint Regulation	2.17	0.102	CDKN2A,TP53,WEE1,CDKN1A,MDM2
Low	3day	Role of PI3K/AKT Signaling in the Pathogenesis of Influenza	2.14	0.1	GNAI2,AKT2,CCR5,PIK3R1,MAP2K1
Low	3day	CREB Signaling in Neurons	2.13	0.0606	GNAI2,RAF1,AKT2,PRKCI,GRM3,PIK3R1,CREB1,PRKCE,GNA13,MAP2K1
Low	3day	Ephrin B Signaling	2.08	0.0833	PTK2,GNAI2,PAK1,RHOA,GNA13,CTNNB1
Low	3day	Nicotine Degradation III	2.06	0.0962	UGT2B28,CYP1A1,UGT2B17,CYP51A1,UGT2B15
Low	3day	Melatonin Degradation I	2.06	0.0962	UGT2B28,CYP1A1,UGT2B17,CYP51A1,UGT2B15
Low	3day	Purine Nucleotides Degradation II (Aerobic)	2.05	0.167	NT5C3A,NT5E,PNP
Low	3day	Dendritic Cell Maturation	2.03	0.0621	MAP2K4,AKT2,ICAM1,MYD88,IL1RN,PIK3R1,FSCN1,CREB1,IKBKE
Low	3day	D-myo-inositol (1,4,5,6)-Tetrakisphosphate Biosynthesis	2.01	0.0661	ATP1A1,PTPRJ,PPP2R4,PTPRM,RASA1,PPP3CA,PTEN,CDC25A
Low	3day	D-myo-inositol (3,4,5,6)-tetrakisphosphate Biosynthesis	2.01	0.0661	ATP1A1,PTPRJ,PPP2R4,PTPRM,RASA1,PPP3CA,PTEN,CDC25A
Low	3day	autophagy	2	0.114	LAMP2,ATG3,BECN1,BCL2
Low	3day	D-myo-inositol (1,3,4)-trisphosphate Biosynthesis	1.98	0.158	INPPL1,INPP5D,PTEN
Low	3day	DNA damage-induced 14-3-3σ Signaling	1.98	0.158	TP53,CCNE2,AKT2
Low	3day	3-phosphoinositide Biosynthesis	1.97	0.0608	ATP1A1,PTPRJ,PPP2R4,PIK3R1,PTPRM,RASA1,PPP3CA,PTEN,CDC25A
Low	3day	Role of BRCA1 in DNA Damage Response	1.97	0.0789	TP53,E2F6,CDKN1A,E2F5,ARID2,E2F3
Low	3day	iCOS-iCOSL Signaling in T Helper Cells	1.97	0.0707	AKT2,PIK3R1,NFATC2,IKBKE,INPP5D,PPP3CA,PTEN
Low	3day	Wnt/Ca+ pathway	1.96	0.0909	CREB1,SMO,NFATC2,PPP3CA,WNT5A
Low	3day	Role of IL-17F in Allergic Inflammatory Airway Diseases	1.95	0.111	RAF1,CREB1,MAP2K1,IL11
Low	3day	Notch Signaling	1.95	0.111	DLL1,NOTCH2,JAG1,NOTCH1
Low	3day	ErbB4 Signaling	1.93	0.0893	RAF1,PRKCI,PIK3R1,PRKCE,MAP2K1
Low	3day	Superpathway of Melatonin Degradation	1.93	0.0893	UGT2B28,CYP1A1,UGT2B17,CYP51A1,UGT2B15
Low	3day	MIF Regulation of Innate Immunity	1.91	0.108	MAP2K4,TP53,FOS,JUN
Low	3day	Hepatic Cholestasis	1.9	0.0592	MAP2K4,PRKCI,JUN,MYD88,IL1RN,PRKCE,IKBKE,ESR1,IL11
Low	3day	Docosahexaenoic Acid (DHA) Signaling	1.87	0.105	AKT2,FOXO1,PIK3R1,BCL2
Low	3day	HIPPO signaling	1.87	0.075	SMAD2,PPP2R4,PPP2R2A,AJUBA,CD44,SMAD1
Low	3day	Agranulocyte Adhesion and Diapedesis	1.85	0.0581	GNAI2,ICAM1,CDH5,CLDN1,IL1RN,ITGA2,CXCL14,ITGA5,MMP1
Low	3day	cAMP-mediated signaling	1.84	0.0524	ENPP6,GNAI2,RAF1,NPR3,GRM3,PDE3A,CREB1,ADORA2B,MAP2K1,AGTR1,PPP3CA
Low	3day	TR/RXR Activation	1.82	0.0732	AKT2,LDLR,MED1,PIK3R1,MDM2,DIO3
Low	3day	Melanocyte Development and Pigmentation Signaling	1.82	0.0732	RAF1,PIK3R1,CREB1,KIT,MAP2K1,BCL2
Low	3day	Androgen Signaling	1.82	0.066	GNAI2,PRKCI,JUN,PRKCE,GNA13,DNAJB1,CCND1
Low	3day	Role of PKR in Interferon Induction and Antiviral Response	1.79	0.1	FADD,TP53,TAB2,IKBKE
Low	3day	Mitotic Roles of Polo-Like Kinase	1.78	0.082	KIF23,PPP2R4,PPP2R2A,WEE1,CDC25A
Low	3day	Nicotine Degradation II	1.78	0.082	UGT2B28,CYP1A1,UGT2B17,CYP51A1,UGT2B15
Low	3day	eNOS Signaling	1.76	0.0597	VEGFA,CCNA2,AKT2,PRKCI,PIK3R1,PRKCE,SLC7A1,ESR1
Low	3day	Systemic Lupus Erythematosus Signaling	1.76	0.0559	FOS,AKT2,JUN,IL1RN,PIK3R1,PRPF40A,NFATC2,KLK1,INPP5D
Low	3day	IL-15 Signaling	1.75	0.0806	PTK2,RAF1,AKT2,PIK3R1,MAP2K1
Low	3day	IL-15 Production	1.75	0.13	PTK2,PRKCI,TWF1
Low	3day	PKCθ Signaling in T Lymphocytes	1.74	0.0636	MAP2K4,FOS,JUN,PIK3R1,NFATC2,IKBKE,PPP3CA
Low	3day	Role of Wnt/GSK-3β Signaling in the Pathogenesis of Influenza	1.73	0.0794	SMO,CTNNB1,WNT1,TCF7L2,WNT5A
Low	3day	D-myo-inositol-5-phosphate Metabolism	1.71	0.0584	ATP1A1,PTPRJ,PPP2R4,PTPRM,RASA1,PPP3CA,PTEN,CDC25A
Low	3day	Superpathway of D-myo-inositol (1,4,5)-trisphosphate Metabolism	1.7	0.125	INPPL1,INPP5D,PTEN
Low	3day	RhoGDI Signaling	1.69	0.0545	GNAI2,PAK1,CDH5,RHOA,ITGA2,CD44,ITGA5,GNA13,ESR1
Low	3day	iNOS Signaling	1.69	0.093	FOS,JUN,MYD88,IKBKE
Low	3day	Role of Pattern Recognition Receptors in Recognition of Bacteria and Viruses	1.68	0.0619	MAP2K4,PRKCI,MYD88,PIK3R1,CREB1,PRKCE,IL11
Low	3day	Synaptic Long Term Potentiation	1.66	0.0614	RAF1,PRKCI,GRM3,CREB1,PRKCE,MAP2K1,PPP3CA
Low	3day	Xanthine and Xanthosine Salvage	1.61	1	PNP
Low	3day	Caveolar-mediated Endocytosis Signaling	1.57	0.0725	RAB5C,ITGA2,ITGA5,EGFR,ITGB3
Low	3day	Nur77 Signaling in T Lymphocytes	1.56	0.0851	HDAC1,MAPK7,PPP3CA,BCL2
Low	3day	Ephrin A Signaling	1.56	0.0851	PTK2,PAK1,PIK3R1,RHOA
Low	3day	CDK5 Signaling	1.56	0.0638	RAF1,PPP2R4,PPP2R2A,ITGA2,MAPK7,MAP2K1
Low	3day	Oleate Biosynthesis II (Animals)	1.55	0.182	SCD,FADS1
Low	3day	γ-glutamyl Cycle	1.55	0.182	GSS,ANPEP
Low	3day	Leptin Signaling in Obesity	1.5	0.0694	AKT2,FOXO1,PDE3A,PIK3R1,MAP2K1
Low	3day	Neuropathic Pain Signaling In Dorsal Horn Neurons	1.5	0.0619	FOS,PRKCI,GRM3,PIK3R1,CREB1,PRKCE
Low	3day	Role of IL-17A in Arthritis	1.48	0.08	MAP2K4,PIK3R1,MAP2K1,MMP1
Low	3day	Dopamine-DARPP32 Feedback in cAMP Signaling	1.45	0.0519	GNAI2,PRKCI,PPP2R4,PPP2R2A,CREB1,PRKCE,ATP2A2,PPP3CA
Low	3day	Semaphorin Signaling in Neurons	1.45	0.0784	PTK2,MET,PAK1,RHOA
Low	3day	Unfolded protein response	1.45	0.0784	MAP2K7,CEBPB,CEBPG,BCL2
Low	3day	Role of JAK2 in Hormone-like Cytokine Signaling	1.41	0.0968	SOCS1,IRS1,IRS2
Low	3day	Interferon Signaling	1.41	0.0968	SOCS1,BAK1,BCL2
Low	3day	Guanine and Guanosine Salvage I	1.32	0.5	PNP
Low	3day	Glycerol-3-phosphate Shuttle	1.32	0.5	GPD2
Low	3day	Adenine and Adenosine Salvage I	1.32	0.5	PNP
Low	3day	IL-9 Signaling	1.3	0.0882	IRS1,PIK3R1,IRS2
Low	3day	LXR/RXR Activation	1.29	0.055	SCD,LDLR,IL1RN,MYLIP,LPL,CYP51A1
Low	3day	Atherosclerosis Signaling	1.29	0.055	ICAM1,IL1RN,LPL,ALOX5,PDGFB,MMP1
Low	3day	α-Adrenergic Signaling	1.26	0.0595	GNAI2,RAF1,PRKCI,PRKCE,MAP2K1
Low	3day	Granzyme B Signaling	1.24	0.125	LMNB2,DFFA
Low	3day	Estrogen Biosynthesis	1.24	0.0833	CYP1A1,HSD17B12,CYP51A1
Low	3day	Role of JAK1 and JAK3 in γc Cytokine Signaling	1.21	0.0656	SOCS1,IRS1,PIK3R1,IRS2
Low	3day	Remodeling of Epithelial Adherens Junctions	1.21	0.0656	MET,RAB5C,MAPRE1,CTNNB1
Low	3day	Lipid Antigen Presentation by CD1	1.2	0.118	AP2M1,AP2A1
Low	3day	RhoA Signaling	1.19	0.0517	PTK2,SEPT3,RTKN,RHOA,IGF1R,GNA13
Low	3day	Mechanisms of Viral Exit from Host Cells	1.19	0.0789	PRKCI,PRKCE,LMNB2
Low	3day	PXR/RXR Activation	1.17	0.0635	SCD,AKT2,FOXO1,FOXO3
Low	3day	Antiproliferative Role of Somatostatin Receptor 2	1.17	0.0635	PIK3R1,CDKN1A,CDKN1B,MAP2K1
Low	3day	D-myo-inositol (1,4,5)-trisphosphate Degradation	1.15	0.111	INPPL1,INPP5D
Low	3day	Thyronamine and Iodothyronamine Metabolism	1.15	0.333	DIO3
Low	3day	Glutathione Biosynthesis	1.15	0.333	GSS
Low	3day	Thyroid Hormone Metabolism I (via Deiodination)	1.15	0.333	DIO3
Low	3day	S-adenosyl-L-methionine Biosynthesis	1.15	0.333	MAT2A
Low	3day	Estrogen Receptor Signaling	1.14	0.0504	RAF1,H3F3A/H3F3B,MED1,RUNX2,MAP2K1,ESR1
Low	3day	1D-myo-inositol Hexakisphosphate Biosynthesis II (Mammalian)	1.11	0.105	INPPL1,INPP5D
Low	3day	FcγRIIB Signaling in B Lymphocytes	1.11	0.0732	MAP2K4,PIK3R1,INPP5D
Low	3day	TREM1 Signaling	1.07	0.0588	AKT2,ICAM1,MYD88,ITGA5
Low	3day	DNA Methylation and Transcriptional Repression Signaling	1.07	0.1	HDAC1,ARID4B
Low	3day	Mitochondrial Dysfunction	1.05	0.0449	MAP2K4,NDUFA4,SOD2,GPD2,BACE1,SNCA,BCL2
Low	3day	Role of JAK1, JAK2 and TYK2 in Interferon Signaling	1.04	0.0952	SOCS1,RAF1
Low	3day	Arsenate Detoxification I (Glutaredoxin)	1.03	0.25	PNP
Low	3day	Glutathione Redox Reactions II	1.03	0.25	TXNDC12
Low	3day	Acetate Conversion to Acetyl-CoA	1.03	0.25	ACSS1
Low	3day	Role of Oct4 in Mammalian Embryonic Stem Cell Pluripotency	1.01	0.0667	TP53,CASP6,JARID2
Low	3day	Retinoic acid Mediated Apoptosis Signaling	1.01	0.0667	FADD,PARP8,TNFRSF10A
Low	3day	nNOS Signaling in Neurons	1.01	0.0667	PRKCI,PRKCE,PPP3CA
Low	3day	Polyamine Regulation in Colon Cancer	1	0.0909	MYC,CTNNB1
Low	3day	CNTF Signaling	0.971	0.0638	RAF1,PIK3R1,MAP2K1
Low	3day	NAD Salvage Pathway II	0.968	0.087	NT5C3A,NT5E
Low	3day	Amyloid Processing	0.95	0.0625	AKT2,PRKCE,BACE1
Low	3day	IL-22 Signaling	0.937	0.0833	MAP2K4,AKT2
Low	3day	Bupropion Degradation	0.937	0.0833	CYP1A1,CYP51A1
Low	3day	Triacylglycerol Degradation	0.937	0.0833	CES1,LPL
Low	3day	Protein Citrullination	0.934	0.2	PADI1
Low	3day	Creatine-phosphate Biosynthesis	0.934	0.2	MAP4K4
Low	3day	Adenine and Adenosine Salvage III	0.934	0.2	PNP
Low	3day	Purine Ribonucleosides Degradation to Ribose-1-phosphate	0.934	0.2	PNP
Low	3day	phagosome maturation	0.915	0.0467	LAMP2,RAB5C,ATP6V1C1,VAMP3,SNAP25
Low	3day	Actin Nucleation by ARP-WASP Complex	0.911	0.06	RHOA,ITGA2,ITGA5
Low	3day	Role of JAK family kinases in IL-6-type Cytokine Signaling	0.908	0.08	MAP2K4,SOCS1
Low	3day	Acetone Degradation I (to Methylglyoxal)	0.908	0.08	CYP1A1,CYP51A1
Low	3day	Intrinsic Prothrombin Activation Pathway	0.88	0.0769	KLK1,F2
Low	3day	Cell Cycle Control of Chromosomal Replication	0.88	0.0769	CDK6,CDK4
Low	3day	Lymphotoxin β Receptor Signaling	0.874	0.0577	AKT2,PIK3R1,IKBKE
Low	3day	Thioredoxin Pathway	0.86	0.167	TXNRD1
Low	3day	Glycerol Degradation I	0.86	0.167	GPD2
Low	3day	UDP-N-acetyl-D-glucosamine Biosynthesis II	0.86	0.167	UAP1
Low	3day	Zymosterol Biosynthesis	0.86	0.167	CYP51A1
Low	3day	Salvage Pathways of Pyrimidine Deoxyribonucleotides	0.86	0.167	AICDA
Low	3day	GDP-glucose Biosynthesis	0.86	0.167	PGM1
Low	3day	Aldosterone Signaling in Epithelial Cells	0.829	0.0411	RAF1,PRKCI,PIK3R1,PRKCE,DNAJB1,MAP2K1
Low	3day	Role of Hypercytokinemia/hyperchemokinemia in the Pathogenesis of Influenza	0.827	0.0714	CCR5,IL1RN
Low	3day	Regulation of Actin-based Motility by Rho	0.825	0.0476	PAK1,RHOA,ITGA2,ITGA5
Low	3day	FXR/RXR Activation	0.821	0.0435	MAP2K4,AKT2,FOXO1,IL1RN,LPL
Low	3day	Gαi Signaling	0.821	0.0435	GNAI2,RAF1,NPR3,GRM3,AGTR1
Low	3day	Glutamate Receptor Signaling	0.821	0.0545	SLC17A7,GRM3,SLC38A1
Low	3day	Airway Pathology in Chronic Obstructive Pulmonary Disease	0.799	0.143	MMP1
Low	3day	Pathogenesis of Multiple Sclerosis	0.799	0.143	CCR5
Low	3day	Glucose and Glucose-1-phosphate Degradation	0.799	0.143	PGM1
Low	3day	OX40 Signaling Pathway	0.758	0.0508	MAP2K4,JUN,BCL2
Low	3day	Serotonin Degradation	0.758	0.0508	UGT2B28,UGT2B17,UGT2B15
Low	3day	Retinol Biosynthesis	0.757	0.0645	CES1,LPL
Low	3day	Superoxide Radicals Degradation	0.746	0.125	SOD2
Low	3day	Cardiac β-adrenergic Signaling	0.709	0.0397	ENPP6,PPP2R4,PPP2R2A,PDE3A,ATP2A2
Low	3day	Glycogen Degradation II	0.7	0.111	PGM1
Low	3day	UDP-N-acetyl-D-galactosamine Biosynthesis II	0.7	0.111	UAP1
Low	3day	Coagulation System	0.696	0.0588	PLAU,F2
Low	3day	tRNA Splicing	0.696	0.0588	ENPP6,PDE3A
Low	3day	Primary Immunodeficiency Signaling	0.677	0.0571	UNG,AICDA
Low	3day	Calcium Transport I	0.659	0.1	ATP2A2
Low	3day	Inhibition of Matrix Metalloproteases	0.659	0.0556	TIMP3,MMP1
Low	3day	EIF2 Signaling	0.648	0.0359	RAF1,AKT2,PIK3R1,AGO1,MAP2K1,EIF4E
Low	3day	Netrin Signaling	0.624	0.0526	NFATC2,PPP3CA
Low	3day	Leukotriene Biosynthesis	0.623	0.0909	ALOX5
Low	3day	Glycogen Degradation III	0.623	0.0909	PGM1
Low	3day	Acyl-CoA Hydrolysis	0.59	0.0833	THEM4
Low	3day	Cholesterol Biosynthesis I	0.561	0.0769	CYP51A1
Low	3day	Cholesterol Biosynthesis II (via 24,25-dihydrolanosterol)	0.561	0.0769	CYP51A1
Low	3day	Cholesterol Biosynthesis III (via Desmosterol)	0.561	0.0769	CYP51A1
Low	3day	Sperm Motility	0.55	0.0364	PTK2,PRKCI,TWF1,PRKCE
Low	3day	MSP-RON Signaling Pathway	0.548	0.0465	PIK3R1,KLK1
Low	3day	DNA Double-Strand Break Repair by Homologous Recombination	0.533	0.0714	ATRX
Low	3day	Extrinsic Prothrombin Activation Pathway	0.509	0.0667	F2
Low	3day	Vitamin-C Transport	0.509	0.0667	TXNRD1
Low	3day	GPCR-Mediated Nutrient Sensing in Enteroendocrine Cells	0.498	0.037	GNAI2,PRKCI,PRKCE
Low	3day	Chondroitin Sulfate Degradation (Metazoa)	0.486	0.0625	CD44
Low	3day	CDP-diacylglycerol Biosynthesis I	0.486	0.0625	LCLAT1
Low	3day	γ-linolenate Biosynthesis II (Animals)	0.486	0.0625	FADS1
Low	3day	Parkinson's Signaling	0.486	0.0625	SNCA
Low	3day	Dermatan Sulfate Degradation (Metazoa)	0.464	0.0588	CD44
Low	3day	Methionine Degradation I (to Homocysteine)	0.464	0.0588	MAT2A
Low	3day	Cardiomyocyte Differentiation via BMP Receptors	0.444	0.0556	BMPR2
Low	3day	Phosphatidylglycerol Biosynthesis II (Non-plastidic)	0.444	0.0556	LCLAT1
Low	3day	Oxidative Ethanol Degradation III	0.444	0.0556	ACSS1
Low	3day	Cysteine Biosynthesis III (mammalia)	0.426	0.0526	MAT2A
Low	3day	Calcium Signaling	0.418	0.0301	CREB1,HDAC1,NFATC2,ATP2A2,PPP3CA
Low	3day	Endoplasmic Reticulum Stress Pathway	0.408	0.05	CASP7
Low	3day	Antioxidant Action of Vitamin C	0.401	0.0323	MAP2K4,IKBKE,TXNRD1
Low	3day	Maturity Onset Diabetes of Young (MODY) Signaling	0.392	0.0476	NEUROD1
Low	3day	Ethanol Degradation IV	0.377	0.0455	ACSS1
Low	3day	T Helper Cell Differentiation	0.347	0.0323	TGFBR1,BCL6
Low	3day	GABA Receptor Signaling	0.324	0.0308	AP2M1,AP2A1
Low	3day	Glutathione-mediated Detoxification	0.324	0.0385	ANPEP
Low	3day	Sonic Hedgehog Signaling	0.324	0.0385	SMO
Low	3day	Gαs Signaling	0.312	0.028	CREB1,ADORA2B,MAP2K1
Low	3day	Hematopoiesis from Pluripotent Stem Cells	0.301	0.0357	IL11
Low	3day	Superpathway of Cholesterol Biosynthesis	0.301	0.0357	CYP51A1
Low	3day	Protein Ubiquitination Pathway	0.275	0.0251	UBE2J1,FBXW7,USP46,MDM2,DNAJB1,UBE2I
Low	3day	Dopamine Receptor Signaling	0.271	0.0274	PPP2R4,PPP2R2A
Low	3day	Ethanol Degradation II	0.271	0.0323	ACSS1
Low	3day	Circadian Rhythm Signaling	0.262	0.0312	CREB1
Low	3day	Triacylglycerol Biosynthesis	0.262	0.0312	LCLAT1
Low	3day	Superpathway of Methionine Degradation	0.262	0.0312	MAT2A
Low	3day	Nucleotide Excision Repair Pathway	0.262	0.0312	RAD23B
Low	3day	Neuroprotective Role of THOP1 in Alzheimer's Disease	0.245	0.0294	CREB1
Low	3day	Graft-versus-Host Disease Signaling	0.237	0.0286	IL1RN
Low	3day	Stearate Biosynthesis I (Animals)	0.237	0.0286	THEM4
Low	3day	Role of Cytokines in Mediating Communication between Immune Cells	0.222	0.027	IL1RN
Low	3day	tRNA Charging	0.208	0.0256	NARS
Low	7day	Role of Macrophages, Fibroblasts and Endothelial Cells in Rheumatoid Arthritis	24.5	0.208	MAP2K4,SOCS1,RAF1,PIK3R1,HRAS,LTB,KRAS,CCND1,CEBPG,MYC,VEGFA,IKBKB,TLR10,IL1RL2,TLR1,IL1RAP,MIF,IL36A,TLR9,PDGFB,TRAF6,IL1RN,RHOA,IL36RN,WNT1,IL1F10,NFATC1,IRAK1,IL36G,NLK,JUN,CREB1,SMO,AKT3,PRKCE,CHUK,CTNNB1,NOS2,MAP2K1,MMP1,PPP3CA,MAP2K7,NRAS,PIK3C2A,IL1RAPL2,IL10,MYD88,PLCG1,IKBKE,CEBPB,IL1R1,IL36B,TLR4,FOS,RIPK1,PRKCI,TCF7L2,IRAK2,WNT5A
Low	7day	IL-6 Signaling	23.8	0.333	MAP2K4,RAF1,SOCS1,PIK3R1,SRF,HRAS,KRAS,IL1F10,MAPK11,VEGFA,IKBKB,IL36G,JUN,IL1RL2,AKT3,CHUK,LBP,IL1RAP,MAP2K1,MCL1,ABCB1,MAP2K7,NRAS,IL1RAPL2,PIK3C2A,IL36A,IKBKE,CEBPB,IL1R1,IL36B,TRAF6,COL1A1,FOS,PTPN11,IL1RN,IL36RN,CRP,MAP4K4
Low	7day	Molecular Mechanisms of Cancer	23.5	0.183	MAP2K4,CDKN2A,RAF1,TGFBR1,PIK3R1,TAB2,HRAS,KRAS,CCND1,MYC,PAK1,RHOG,RHOB,GNA13,BRCA1,SMAD1,RASA1,CDC25A,TP53,SMAD2,CCNE2,CASP3,CDK6,ITGA5,BCL2L1,RABIF,PTPN11,RHOA,IRS1,TGFB3,NOTCH1,WNT1,PA2G4,CDK4,BMPR2,E2F3,MAPK11,BCL2,CASP6,NLK,JUN,FANCD2,SMO,E2F5,AKT3,PRKCE,CTNNB1,MAP2K1,NRAS,PIK3C2A,ITGA2,ADCY6,MDM2,BAX,BAK1,GNAI2,FADD,FOS,PRKCI,CDKN1A,CDKN1B,BCL2L11,CASP7,WNT5A
Low	7day	NF-κB Signaling	17.9	0.235	RAF1,TGFBR1,PIK3R1,TAB2,BMPR2,HRAS,KRAS,IL1F10,IRAK1,IKBKB,IL36G,TLR10,TLR1,IGF1R,AKT3,CHUK,EGFR,MAP2K7,NRAS,PIK3C2A,MYD88,HDAC1,IL36A,IL1R1,TLR9,DDR1,IL36B,TRAF6,FADD,TLR4,RIPK1,ARAF,CD40,IL1RN,NTRK3,IL36RN,FGFRL1,MAP4K4
Low	7day	Chronic Myeloid Leukemia Signaling	17.5	0.315	CDKN2A,RAF1,TGFBR1,PA2G4,PIK3R1,CDK4,HRAS,KRAS,E2F3,CCND1,MYC,IKBKB,E2F5,AKT3,CHUK,MAP2K1,TP53,NRAS,HDAC4,PIK3C2A,HDAC1,CDK6,IKBKE,MDM2,BCL2L1,PTPN11,CDKN1A,TGFB3,CDKN1B
Low	7day	PI3K/AKT Signaling	17.2	0.274	RAF1,PIK3R1,ILK,HRAS,INPPL1,KRAS,CCND1,EIF4E,BCL2,PTEN,IKBKB,GYS1,FOXO3,AKT3,CHUK,CTNNB1,MAP2K1,THEM4,MCL1,TP53,RHEB,NRAS,ITGA2,ITGA5,MDM2,IKBKE,INPP5D,BCL2L1,PPP2R4,CDKN1A,PTGS2,CDKN1B
Low	7day	PTEN Signaling	16.8	0.274	RAF1,TGFBR1,PIK3R1,ILK,BMPR2,HRAS,KRAS,INPPL1,CCND1,BCL2,PTEN,IKBKB,FOXO3,IGF1R,AKT3,CHUK,MAP2K1,EGFR,NRAS,CASP3,ITGA2,ITGA5,IKBKE,DDR1,INPP5D,BCL2L1,NTRK3,CDKN1A,FGFRL1,CDKN1B,BCL2L11
Low	7day	IL-10 Signaling	16.3	0.364	MAP2K4,CCR5,IL1RAPL2,IL10,IL36A,IKBKE,IL1F10,IL1R1,MAPK11,IL36B,TRAF6,IKBKB,HMOX1,FOS,IL36G,JUN,IL1RL2,SP1,IL1RN,IL36RN,CHUK,LBP,IL1RAP,MAP4K4
Low	7day	Pancreatic Adenocarcinoma Signaling	15.8	0.276	MAP2K4,CDKN2A,RAF1,TGFBR1,PA2G4,PIK3R1,CDK4,KRAS,E2F3,CCND1,BCL2,VEGFA,HMOX1,E2F5,AKT3,ERBB2,STAT1,MAP2K1,EGFR,TP53,SMAD2,PIK3C2A,MDM2,BCL2L1,CDKN1A,TGFB3,PTGS2,CDKN1B,NOTCH1
Low	7day	Role of Osteoblasts, Osteoclasts and Chondrocytes in Rheumatoid Arthritis	15.8	0.191	MAP2K4,ADAM17,PIK3R1,TAB2,BMPR2,IL1F10,NFATC1,BCL2,ITGB3,IKBKB,IL36G,JUN,IL1RL2,RUNX2,SMO,AKT3,CHUK,CTNNB1,IL1RAP,SMAD1,MMP1,PPP3CA,MAP2K7,IL1RAPL2,PIK3C2A,IL10,ITGA2,IL36A,ITGA5,IKBKE,IL1R1,CSF1R,IL36B,TRAF6,COL1A1,FOS,IL1RN,IL36RN,WNT1,TCF7L2,WNT5A
Low	7day	Acute Phase Response Signaling	15.7	0.222	MAP2K4,RAF1,SOCS1,PIK3R1,HRAS,KRAS,IL1F10,MAPK11,F2,IRAK1,HMOX1,IKBKB,IL36G,JUN,AKT3,OSMR,LBP,CHUK,MAP2K1,IL1RAP,MAP2K7,NRAS,MYD88,IL36A,IKBKE,CEBPB,IL1R1,IL36B,TRAF6,FOS,RIPK1,PTPN11,IL1RN,IL36RN,CRP
Low	7day	Glioblastoma Multiforme Signaling	14.6	0.225	CDKN2A,RAF1,PIK3R1,CDK4,NF2,HRAS,KRAS,E2F3,CCND1,PTEN,MYC,RHOG,RHOB,SMO,E2F5,IGF1R,AKT3,CTNNB1,MAP2K1,EGFR,TP53,NRAS,PIK3C2A,CDK6,PLCG1,MDM2,PDGFB,RHOA,CDKN1A,CDKN1B,WNT1,WNT5A
Low	7day	p38 MAPK Signaling	14.5	0.259	MAP2K4,TGFBR1,TAB2,SRF,IL1F10,MAPK11,IRAK1,MYC,IL36G,IL1RL2,MKNK1,CREB1,STAT1,IL1RAP,TP53,IL1RAPL2,IL36A,IL1R1,MKNK2,IL36B,FADD,TRAF6,H3F3A/H3F3B,IL1RN,IL36RN,TGFB3,MEF2C,IRAK2
Low	7day	p53 Signaling	14.5	0.283	CDKN2A,PIK3R1,CDK4,CCND1,BCL2,PTEN,CCNG1,CASP6,JUN,THBS1,AKT3,BRCA1,CTNNB1,TNFRSF10A,TP53,TP53INP1,PIK3C2A,MED1,HDAC1,PERP,CSNK1D,MDM2,BAX,BCL2L1,SIRT1,CDKN1A
Low	7day	Dendritic Cell Maturation	14.3	0.221	MAP2K4,PIK3R1,IFNB1,LTB,IL1F10,MAPK11,COL1A2,IKBKB,CD1D,IL36G,IL1RL2,CREB1,AKT3,CHUK,STAT1,PIK3C2A,IL10,MYD88,IL36A,PLCG1,IKBKE,TLR9,IL36B,TRAF6,TLR4,COL1A1,COL5A3,CD40,IL1RN,FSCN1,IL36RN,COL3A1
Low	7day	Toll-like Receptor Signaling	14.2	0.319	MAP2K4,MYD88,TAB2,IL36A,IL1F10,TLR9,MAPK11,IRAK1,IL36B,TRAF6,IKBKB,FOS,TLR4,IL36G,TLR10,JUN,IL1RN,IL36RN,TLR1,LBP,CHUK,MAP4K4,IRAK2
Low	7day	IL-8 Signaling	14.1	0.198	MAP2K4,RAF1,PIK3R1,HRAS,KRAS,CCND1,BCL2,ITGB3,IRAK1,VEGFA,HMOX1,IKBKB,JUN,RHOG,RHOB,AKT3,PRKCE,GNA13,CHUK,MAP2K1,EGFR,NRAS,PIK3C2A,IKBKE,BAX,TRAF6,GNAI2,BCL2L1,FOS,PRKCI,ARAF,RHOA,PTGS2,MAP4K4,IRAK2
Low	7day	Cholecystokinin/Gastrin-mediated Signaling	14	0.271	MAP2K4,RAF1,SRF,HRAS,KRAS,IL1F10,IL36G,RHOG,JUN,RHOB,PRKCE,GNA13,MAP2K1,EGFR,PXN,NRAS,IL36A,IL36B,FOS,PRKCI,IL1RN,RHOA,IL36RN,MEF2C,MAPK7,PTGS2
Low	7day	Glioma Signaling	14	0.271	TP53,CDKN2A,RAF1,NRAS,PIK3C2A,PA2G4,PIK3R1,CDK6,CDK4,PLCG1,HRAS,MDM2,KRAS,E2F3,CCND1,PDGFB,IDH1,PTEN,PRKCI,CDKN1A,IGF1R,E2F5,PRKCE,AKT3,MAP2K1,EGFR
Low	7day	PPAR Signaling	13.8	0.278	RAF1,HRAS,KRAS,IL1F10,IKBKB,IL36G,JUN,IL1RL2,CHUK,MAP2K1,IL1RAP,NRAS,IL1RAPL2,MED1,IL36A,IKBKE,IL1R1,PDGFB,IL36B,TRAF6,FOS,IL1RN,IL36RN,PTGS2,MAP4K4
Low	7day	Apoptosis Signaling	13.4	0.282	TP53,MAP2K4,RAF1,MAP2K7,NRAS,CASP3,HRAS,PLCG1,KRAS,IKBKE,BAX,BAK1,DFFA,BCL2,IKBKB,CASP6,BCL2L1,PRKCE,CHUK,MAP2K1,MAP4K4,BCL2L11,CASP7,MCL1
Low	7day	Colorectal Cancer Metastasis Signaling	13.3	0.17	MAP2K4,TGFBR1,PIK3R1,MMP16,HRAS,KRAS,CCND1,VEGFA,MYC,TLR10,RHOG,JUN,RHOB,TLR1,SMO,AKT3,CTNNB1,NOS2,STAT1,MAP2K1,MMP1,EGFR,TP53,SMAD2,NRAS,CASP3,PIK3C2A,ADCY6,BAX,TLR9,BCL2L1,TLR4,FOS,RHOA,TGFB3,PTGS2,WNT1,TCF7L2,WNT5A
Low	7day	Glucocorticoid Receptor Signaling	13.2	0.161	MAP2K4,RAF1,TGFBR1,PIK3R1,HRAS,KRAS,ARID2,MAPK11,NFATC1,BCL2,IKBKB,POLR2C,JUN,ANXA1,FOXO3,CREB1,AKT3,CHUK,NOS2,STAT1,MAP2K1,MMP1,PPP3CA,SMAD2,MAP2K7,NRAS,PIK3C2A,MED1,IL10,IKBKE,CEBPB,TAF9B,TRAF6,BCL2L1,FOS,IL1RN,CDKN1A,TGFB3,PTGS2,ESR1,UBE2I
Low	7day	HGF Signaling	13.1	0.25	ETS1,CDKN2A,MAP2K4,RAF1,MAP2K7,PXN,NRAS,PIK3C2A,PIK3R1,ITGA2,PLCG1,ITGA5,HRAS,KRAS,CCND1,MET,FOS,PAK1,PRKCI,JUN,PTPN11,CDKN1A,AKT3,PRKCE,PTGS2,MAP2K1
Low	7day	Regulation of the Epithelial-Mesenchymal Transition Pathway	13	0.188	MAP2K4,RAF1,ADAM17,ID2,TGFBR1,PIK3R1,HRAS,KRAS,NOTCH2,SMO,AKT3,CTNNB1,FGF7,MAP2K1,EGFR,ETS1,SMAD2,MAP2K7,NRAS,PIK3C2A,ZEB1,MET,NOTCH4,PTPN11,ARAF,RHOA,ZEB2,TGFB3,FGFRL1,JAG1,NOTCH1,WNT1,TCF7L2,WNT5A
Low	7day	Neuregulin Signaling	12.6	0.274	RAF1,ADAM17,NRAS,ERBB2IP,PIK3R1,ITGA2,HRAS,PLCG1,ITGA5,ERBB3,KRAS,PTEN,MYC,PRKCI,PTPN11,ERBB4,AKT3,PRKCE,ERRFI1,ERBB2,CDKN1B,MAP2K1,EGFR
Low	7day	Hepatic Fibrosis / Hepatic Stellate Cell Activation	12.2	0.187	CCR5,CTGF,TGFBR1,COL4A2,BCL2,VEGFA,COL1A2,IL1RL2,IGF1R,LBP,STAT1,IL1RAP,MMP1,EGFR,SMAD2,COL5A2,COL4A1,IL1RAPL2,IL10,IL1R1,BAX,PDGFB,MET,COL1A1,TLR4,COL5A3,COL13A1,CD40,IGFBP3,TGFB3,AGTR1,COL3A1
Low	7day	LPS-stimulated MAPK Signaling	12.1	0.292	MAP2K4,RAF1,NRAS,PIK3C2A,PIK3R1,SRF,HRAS,KRAS,IKBKE,MAPK11,IKBKB,FOS,TLR4,PAK1,JUN,PRKCI,CREB1,PRKCE,LBP,CHUK,MAP2K1
Low	7day	PPARα/RXRα Activation	11.5	0.182	MAP2K4,RAF1,TGFBR1,BMPR2,HRAS,KRAS,IKBKB,JUN,IL1RL2,GPD2,LPL,CHUK,MAP2K1,IL1RAP,SMAD2,MAP2K7,NRAS,IL1RAPL2,MED1,ADCY6,ACVR1,PLCG1,IKBKE,IL1R1,ACVR1B,TRAF6,IRS1,TGFB3,MEF2C,MAP4K4,ACVR2A
Low	7day	TGF-β Signaling	11.5	0.259	MAP2K4,RAF1,SMAD2,RUNX3,TGFBR1,NRAS,HDAC1,ACVR1,HRAS,BMPR2,KRAS,MAPK11,ACVR1B,BCL2,TRAF6,FOS,JUN,RUNX2,TGFB3,MAP2K1,SMAD1,ACVR2A
Low	7day	IGF-1 Signaling	11.5	0.245	RAF1,SOCS1,PXN,CTGF,NRAS,PIK3C2A,PIK3R1,SRF,HRAS,KRAS,FOS,JUN,PRKCI,PTPN11,IRS1,FOXO3,IGFBP3,IGF1R,AKT3,IRS2,CYR61,MAP2K1,RASA1
Low	7day	Melanoma Signaling	11.4	0.381	TP53,CDKN2A,RAF1,NRAS,PIK3C2A,MITF,PIK3R1,CDK4,HRAS,MDM2,KRAS,CCND1,PTEN,CDKN1A,AKT3,MAP2K1
Low	7day	ERK/MAPK Signaling	11.2	0.177	RAF1,PIK3R1,SRF,HRAS,KRAS,EIF4E,NFATC1,DUSP2,MYC,PAK1,PPP1R7,CREB1,MKNK1,PRKCE,STAT1,MAP2K1,ETS1,MYCN,PXN,NRAS,PIK3C2A,ITGA2,ITGA5,PLCG1,MKNK2,FOS,H3F3A/H3F3B,PRKCI,ARAF,PPP2R4,ESR1
Low	7day	IL-12 Signaling and Production in Macrophages	11.1	0.216	MAP2K4,PIK3C2A,MYD88,IL10,PIK3R1,MAF,IKBKE,IL12RB2,CEBPB,SPI1,MAPK11,TRAF6,FOS,TLR4,IKBKB,PRKCI,JUN,CD40,TGFB3,PRKCE,AKT3,CHUK,STAT1,NOS2,MAP2K1
Low	7day	HER-2 Signaling in Breast Cancer	10.9	0.27	TP53,CCNE2,NRAS,PIK3C2A,PIK3R1,CDK6,HRAS,PLCG1,MDM2,KRAS,ERBB3,CCND1,ITGB3,PRKCI,CDKN1A,AKT3,PRKCE,ERBB2,CDKN1B,EGFR
Low	7day	PI3K Signaling in B Lymphocytes	10.4	0.202	RAF1,NRAS,PIK3R1,PLCG1,HRAS,IKBKE,KRAS,PLEKHA4,INPP5D,NFATC1,PTEN,FOS,TLR4,IKBKB,PRKCI,JUN,CD40,IRS1,CREB1,FOXO3,AKT3,IRS2,CHUK,MAP2K1,PPP3CA
Low	7day	Prostate Cancer Signaling	10.3	0.253	TP53,RAF1,CCNE2,NRAS,PIK3C2A,PA2G4,PIK3R1,HRAS,MDM2,KRAS,CCND1,BCL2,PTEN,CDKN1A,CREB1,AKT3,CHUK,CDKN1B,CTNNB1,MAP2K1
Low	7day	Small Cell Lung Cancer Signaling	10.3	0.268	TP53,CCNE2,PIK3C2A,PA2G4,PIK3R1,CDK4,CDK6,IKBKE,CCND1,PTEN,BCL2,TRAF6,MYC,BCL2L1,IKBKB,AKT3,CHUK,PTGS2,CDKN1B
Low	7day	STAT3 Pathway	10.3	0.268	MAP2K4,RAF1,SOCS1,TGFBR1,NRAS,HRAS,BMPR2,KRAS,MAPK11,DDR1,BCL2,MYC,NTRK3,CDKN1A,IGF1R,FGFRL1,MAP2K1,EGFR,CDC25A
Low	7day	Prolactin Signaling	10.2	0.264	SOCS1,RAF1,NRAS,PIK3C2A,PIK3R1,HRAS,PLCG1,KRAS,CEBPB,MYC,FOS,JUN,PRKCI,SP1,PTPN11,IRS1,PRKCE,STAT1,MAP2K1
Low	7day	iNOS Signaling	10.1	0.349	MYD88,IKBKE,HMGA1,MAPK11,IRAK1,TRAF6,FOS,TLR4,IKBKB,JUN,CHUK,LBP,NOS2,STAT1,IRAK2
Low	7day	Non-Small Cell Lung Cancer Signaling	10.1	0.277	TP53,CDKN2A,RAF1,NRAS,PIK3C2A,PA2G4,PIK3R1,CDK6,CDK4,HRAS,PLCG1,KRAS,CCND1,FOXO3,AKT3,ERBB2,MAP2K1,EGFR
Low	7day	Bladder Cancer Signaling	10	0.244	TP53,CDKN2A,RAF1,NRAS,PA2G4,MMP16,CDK4,HRAS,MDM2,KRAS,CCND1,VEGFA,MYC,THBS1,CDKN1A,ERBB2,MAP2K1,FGF7,MMP1,EGFR
Low	7day	Cyclins and Cell Cycle Regulation	9.86	0.253	TP53,CDKN2A,RAF1,CCNE2,HDAC4,PA2G4,WEE1,HDAC1,CDK6,CDK4,E2F3,CCND1,CCNA2,PPP2R4,CDKN1A,E2F5,TGFB3,CDKN1B,CDC25A
Low	7day	Hepatic Cholestasis	9.86	0.178	MAP2K4,IL1F10,IRAK1,IKBKB,IL36G,JUN,IL1RL2,PRKCE,CHUK,LBP,IL1RAP,ABCB1,IL1RAPL2,MYD88,IL36A,ADCY6,IKBKE,IL1R1,IL36B,TRAF6,TLR4,PRKCI,IL1RN,IL36RN,TGFB3,ESR1,IRAK2
Low	7day	Endometrial Cancer Signaling	9.78	0.308	TP53,RAF1,NRAS,PIK3C2A,PIK3R1,ILK,HRAS,KRAS,CCND1,PTEN,MYC,FOXO3,AKT3,ERBB2,CTNNB1,MAP2K1
Low	7day	Role of Tissue Factor in Cancer	9.74	0.214	TP53,NRAS,CTGF,PIK3C2A,CASP3,PIK3R1,HRAS,KRAS,MAPK11,EIF4E,F2,PTEN,ITGB3,VEGFA,BCL2L1,PAK1,PTPN11,AKT3,GNA13,CYR61,MMP1,EGFR
Low	7day	PDGF Signaling	9.64	0.247	MAP2K4,RAF1,NRAS,PIK3C2A,PIK3R1,SRF,ACP1,HRAS,PLCG1,INPPL1,KRAS,PDGFB,INPP5D,MYC,FOS,JUN,STAT1,MAP2K1,RASA1
Low	7day	Gα12/13 Signaling	9.63	0.202	MAP2K4,RAF1,MAP2K7,PXN,NRAS,PIK3C2A,PIK3R1,HRAS,IKBKE,KRAS,F2,IKBKB,JUN,CDH5,RHOA,AKT3,MEF2C,CHUK,GNA13,MAPK7,CTNNB1,MAP2K1,RASA1
Low	7day	PEDF Signaling	9.6	0.261	TP53,RAF1,NRAS,PIK3C2A,PIK3R1,SRF,HRAS,IKBKE,KRAS,ZEB1,MAPK11,BCL2,BCL2L1,IKBKB,RHOA,AKT3,CHUK,CASP7
Low	7day	Cell Cycle: G1/S Checkpoint Regulation	9.47	0.274	TP53,CDKN2A,CCNE2,HDAC4,PA2G4,HDAC1,CDK6,CDK4,MDM2,E2F3,CCND1,MYC,CDKN1A,E2F5,TGFB3,CDKN1B,CDC25A
Low	7day	Huntington's Disease Signaling	9.38	0.147	MAP2K4,PIK3R1,HRAS,CASP6,ARFIP2,JUN,POLR2C,SP1,CREB1,VAMP3,IGF1R,AKT3,PRKCE,DNAJB1,RASA1,EGFR,TP53,NEUROD1,MAP2K7,HDAC4,PIK3C2A,CASP3,HDAC1,RCOR1,BAX,STX1A,SNAP25,TAF9B,BCL2L1,PRKCI,SNCA,CASP7
Low	7day	Thrombopoietin Signaling	9.37	0.291	RAF1,NRAS,PIK3C2A,PIK3R1,HRAS,PLCG1,KRAS,MYC,FOS,PRKCI,JUN,PTPN11,PRKCE,IRS2,STAT1,MAP2K1
Low	7day	Ovarian Cancer Signaling	9.33	0.188	TP53,CDKN2A,RAF1,NRAS,PIK3C2A,PA2G4,PIK3R1,CDK4,HRAS,KRAS,CCND1,BCL2,PTEN,VEGFA,SMO,AKT3,PTGS2,BRCA1,CTNNB1,MAP2K1,WNT1,TCF7L2,EGFR,WNT5A
Low	7day	EGF Signaling	9.24	0.286	MAP2K4,RAF1,MAP2K7,PIK3C2A,PIK3R1,SRF,HRAS,PLCG1,MAPK11,FOS,JUN,AKT3,STAT1,MAP2K1,RASA1,EGFR
Low	7day	UVC-Induced MAPK Signaling	9.15	0.333	TP53,MAP2K4,RAF1,NRAS,HRAS,KRAS,MAPK11,FOS,PRKCI,JUN,ARAF,PRKCE,MAP2K1,EGFR
Low	7day	Estrogen-mediated S-phase Entry	9.06	0.458	MYC,CCNA2,CCNE2,CDKN1A,E2F5,CDK4,CDKN1B,E2F3,CCND1,ESR1,CDC25A
Low	7day	Macropinocytosis Signaling	8.9	0.254	NRAS,PIK3C2A,PIK3R1,ANKFY1,HRAS,PLCG1,ITGA5,KRAS,RAB34,CSF1R,PDGFB,ITGB3,MET,PAK1,PRKCI,RHOA,PRKCE
Low	7day	ErbB Signaling	8.85	0.224	MAP2K4,RAF1,NRAS,PIK3C2A,PIK3R1,HRAS,PLCG1,ERBB3,KRAS,MAPK11,FOS,PAK1,JUN,PRKCI,ERBB4,PRKCE,ERBB2,MAP2K1,EGFR
Low	7day	Mouse Embryonic Stem Cell Pluripotency	8.8	0.211	TP53,RAF1,ID2,NRAS,PIK3C2A,PIK3R1,HRAS,BMPR2,KRAS,MAPK11,ID3,MYC,ID1,PTPN11,SMO,AKT3,CTNNB1,MAP2K1,SMAD1,TCF7L2
Low	7day	Renal Cell Carcinoma Signaling	8.79	0.25	ETS1,RAF1,NRAS,PIK3C2A,PIK3R1,HRAS,KRAS,PDGFB,VEGFA,MET,FOS,PAK1,JUN,PTPN11,AKT3,EGLN3,MAP2K1
Low	7day	NGF Signaling	8.77	0.2	TP53,MAP2K4,RAF1,NRAS,PIK3C2A,PIK3R1,HRAS,PLCG1,IKBKE,KRAS,BAX,TRAF6,IKBKB,RHOG,PTPN11,RHOA,CREB1,AKT3,CHUK,MAPK7,MAP2K1
Low	7day	Regulation of IL-2 Expression in Activated and Anergic T Lymphocytes	8.76	0.234	MAP2K4,SMAD2,RAF1,MAP2K7,TGFBR1,NRAS,HRAS,PLCG1,IKBKE,KRAS,NFATC1,IKBKB,FOS,JUN,TGFB3,CHUK,MAP2K1,PPP3CA
Low	7day	ILK Signaling	8.67	0.158	MAP2K4,PIK3R1,ILK,RICTOR,CCND1,ITGB3,PTEN,VEGFA,MYC,RHOG,JUN,RHOB,CREB1,AKT3,IRS2,NOS2,CTNNB1,DSP,PXN,PIK3C2A,CASP3,VIM,FOS,PPP2R4,RHOA,IRS1,PTGS2
Low	7day	Acute Myeloid Leukemia Signaling	8.66	0.231	MAP2K4,RAF1,MAP2K7,NRAS,PIK3C2A,PIK3R1,HRAS,KRAS,CSF1R,CCND1,SPI1,IDH1,MYC,ARAF,AKT3,KIT,MAP2K1,TCF7L2
Low	7day	Wnt/β-catenin Signaling	8.53	0.16	CDKN2A,TGFBR1,ILK,BMPR2,RARG,CCND1,MYC,NLK,JUN,SMO,AKT3,CTNNB1,TP53,AXIN2,HDAC1,ACVR1,CSNK1D,MDM2,ACVR1B,CDH5,PPP2R4,TGFB3,TCF7L2,ACVR2A,WNT1,WNT5A
Low	7day	B Cell Receptor Signaling	8.47	0.16	ETS1,MAP2K4,RAF1,MAP2K7,NRAS,PIK3C2A,PIK3R1,HRAS,INPPL1,KRAS,IKBKE,BCL6,MAPK11,INPP5D,NFATC1,PTEN,BCL2L1,IKBKB,JUN,PTPN11,CREB1,AKT3,MEF2C,CHUK,MAP2K1,PPP3CA
Low	7day	ErbB2-ErbB3 Signaling	8.39	0.273	RAF1,NRAS,PIK3C2A,PIK3R1,HRAS,KRAS,ERBB3,CCND1,PTEN,MYC,JUN,SP1,ERBB2,CDKN1B,MAP2K1
Low	7day	JAK/Stat Signaling	8.38	0.236	SOCS1,RAF1,NRAS,PIK3C2A,PIK3R1,HRAS,KRAS,CEBPB,FOS,BCL2L1,JUN,PTPN11,CDKN1A,PTPN1,AKT3,STAT1,MAP2K1
Low	7day	NF-κB Activation by Viruses	8.28	0.233	RAF1,CCR5,NRAS,PIK3C2A,PIK3R1,ITGA2,HRAS,ITGA5,IKBKE,KRAS,ITGB3,IKBKB,PRKCI,RIPK1,AKT3,PRKCE,CHUK
Low	7day	Induction of Apoptosis by HIV1	8.16	0.263	TP53,MAP2K4,MAP2K7,CASP3,CXCR4,IKBKE,BAX,DFFA,BAK1,BCL2,FADD,BCL2L1,IKBKB,RIPK1,CHUK
Low	7day	Myc Mediated Apoptosis Signaling	8.05	0.259	TP53,MAP2K4,CDKN2A,NRAS,PIK3C2A,CASP3,PIK3R1,HRAS,KRAS,BAX,BCL2,FADD,MYC,IGF1R,AKT3
Low	7day	GDNF Family Ligand-Receptor Interactions	8	0.239	MAP2K4,RAF1,NRAS,PIK3C2A,PIK3R1,HRAS,PLCG1,KRAS,FOS,JUN,DOK4,IRS1,CREB1,IRS2,MAP2K1,RASA1
Low	7day	RANK Signaling in Osteoclasts	7.86	0.207	MAP2K4,RAF1,MAP2K7,PIK3C2A,MITF,PIK3R1,TAB2,IKBKE,MAPK11,NFATC1,TRAF6,IKBKB,FOS,JUN,AKT3,CHUK,MAP2K1,PPP3CA
Low	7day	IL-3 Signaling	7.7	0.229	RAF1,NRAS,PIK3C2A,PIK3R1,HRAS,KRAS,INPP5D,FOS,PAK1,PRKCI,JUN,AKT3,PRKCE,STAT1,MAP2K1,PPP3CA
Low	7day	Estrogen-Dependent Breast Cancer Signaling	7.62	0.242	NRAS,PIK3C2A,PIK3R1,HRAS,KRAS,CCND1,FOS,JUN,SP1,CREB1,IGF1R,AKT3,HSD17B12,ESR1,EGFR
Low	7day	IL-1 Signaling	7.61	0.2	MAP2K4,MAP2K7,MYD88,TAB2,ADCY6,IKBKE,IL1R1,MAPK11,IRAK1,TRAF6,GNAI2,IKBKB,FOS,JUN,CHUK,GNA13,IL1RAP,IRAK2
Low	7day	Aryl Hydrocarbon Receptor Signaling	7.56	0.165	TP53,CDKN2A,CYP1A1,CCNE2,NFIX,MED1,CDK4,CDK6,MDM2,BAX,RARG,CCND1,MYC,CCNA2,FOS,JUN,SP1,NFIA,CDKN1A,TGFB3,CDKN1B,ESR1
Low	7day	Protein Kinase A Signaling	7.42	0.109	ENPP6,RAF1,TGFBR1,AKAP8,PTPN13,PDE3A,ACP1,ANAPC1,PTPN12,NFATC1,DUSP2,PTEN,GYS1,PTPRJ,PPP1R7,PTPN1,CREB1,SMO,PRKCE,GNA13,CHUK,CTNNB1,DUSP12,MAP2K1,PPP3CA,CDC25A,PXN,PTPRK,PTPRD,ADCY6,PLCG1,GNAI2,H3F3A/H3F3B,PRKCI,PTPN11,RHOA,TGFB3,PTGS2,TCF7L2
Low	7day	Neurotrophin/TRK Signaling	7.42	0.234	MAP2K4,FOS,RAF1,MAP2K7,JUN,NRAS,PTPN11,PIK3C2A,NTRK3,PIK3R1,CREB1,PLCG1,HRAS,KRAS,MAP2K1
Low	7day	Ephrin Receptor Signaling	7.34	0.145	RAF1,PTPN13,ACP1,HRAS,KRAS,VEGFA,PAK1,CREB1,ARPC3,AKT3,GNA13,RASA1,MAP2K1,PXN,NRAS,CXCR4,ITGA2,EFNA3,ITGA5,PDGFB,GNAI2,SDCBP,PTPN11,RHOA,MAP4K4
Low	7day	Epithelial Adherens Junction Signaling	7.32	0.161	DLL1,TGFBR1,NRAS,TUBB2A,ACVR1,HRAS,BMPR2,KRAS,ACVR1B,PTEN,MET,NOTCH4,NOTCH2,RHOA,AKT3,ARPC3,CLINT1,CTNNB1,NOTCH1,ACVR2A,TCF7L2,EGFR
Low	7day	CXCR4 Signaling	7.29	0.154	MAP2K4,RAF1,PXN,NRAS,PIK3C2A,CXCR4,PIK3R1,ADCY6,HRAS,KRAS,GNAI2,FOS,PAK1,RHOG,JUN,PRKCI,RHOB,RHOA,AKT3,PRKCE,GNA13,ELMO2,MAP2K1
Low	7day	T Cell Receptor Signaling	7.23	0.189	MAP2K4,RAF1,NRAS,PIK3C2A,PIK3R1,HRAS,PLCG1,IKBKE,KRAS,CTLA4,NFATC1,IKBKB,FOS,JUN,CHUK,MAP2K1,RASA1,PPP3CA
Low	7day	Endothelin-1 Signaling	7.18	0.147	RAF1,NRAS,PIK3C2A,CASP3,PIK3R1,ADCY6,HRAS,PLCG1,KRAS,MAPK11,MYC,GNAI2,HMOX1,CASP6,FOS,JUN,PRKCI,ARAF,PRKCE,PTGS2,GNA13,MAPK7,NOS2,CASP7
Low	7day	Agrin Interactions at Neuromuscular Junction	7.13	0.224	MAP2K4,PXN,NRAS,ITGA2,HRAS,ITGA5,KRAS,ERBB3,ITGB3,LAMC1,PAK1,JUN,ERBB4,ERBB2,EGFR
Low	7day	UVB-Induced MAPK Signaling	7.08	0.26	MAP2K4,TP53,FOS,H3F3A/H3F3B,JUN,PRKCI,PIK3C2A,PIK3R1,PRKCE,MAP2K1,MAPK11,EIF4E,EGFR
Low	7day	IL-17 Signaling	7.04	0.221	MAP2K4,NRAS,PIK3C2A,PIK3R1,HRAS,KRAS,CEBPB,MAPK11,TRAF6,JUN,CRP,AKT3,PTGS2,NOS2,MAP2K1
Low	7day	LXR/RXR Activation	6.99	0.174	SCD,IL1RAPL2,IL36A,IL1F10,IL1R1,IL36B,TLR4,IL36G,LDLR,IL1RL2,IL1RN,LPL,MYLIP,IL36RN,LBP,PTGS2,NOS2,IL1RAP,CYP51A1
Low	7day	Production of Nitric Oxide and Reactive Oxygen Species in Macrophages	6.97	0.144	MAP2K4,MAP2K7,PIK3C2A,PIK3R1,PLCG1,IKBKE,SPI1,MAPK11,FOS,TLR4,IKBKB,PRKCI,JUN,RHOG,RHOB,PPP2R4,PPP1R7,RHOA,PRKCE,AKT3,CHUK,STAT1,NOS2,MAP2K1
Low	7day	Type I Diabetes Mellitus Signaling	6.94	0.182	MAP2K4,SOCS1,MAP2K7,CASP3,MYD88,IKBKE,IL1R1,MAPK11,IRAK1,BCL2,FADD,TRAF6,IKBKB,RIPK1,CHUK,STAT1,NOS2,IL1RAP
Low	7day	14-3-3-mediated Signaling	6.86	0.171	MAP2K4,RAF1,NRAS,PIK3C2A,PIK3R1,TUBB2A,HRAS,VIM,PLCG1,KRAS,BAX,FOS,JUN,PRKCI,AKT3,PRKCE,CDKN1B,MAP2K1,SNCA
Low	7day	HMGB1 Signaling	6.79	0.17	MAP2K4,MAP2K7,NRAS,PIK3C2A,PIK3R1,HRAS,KRAS,IL1R1,MAPK11,FOS,TLR4,RHOG,JUN,SP1,RHOB,RHOA,TGFB3,AKT3,MAP2K1
Low	7day	GM-CSF Signaling	6.75	0.226	ETS1,RAF1,NRAS,PIK3C2A,PIK3R1,HRAS,KRAS,CCND1,BCL2L1,PTPN11,AKT3,STAT1,MAP2K1,PPP3CA
Low	7day	Insulin Receptor Signaling	6.63	0.159	RAF1,NRAS,PIK3C2A,PIK3R1,HRAS,INPPL1,KRAS,EIF4E,INPP5D,PTEN,PRKCI,GYS1,PTPN11,PPP1R7,IRS1,FOXO3,PTPN1,AKT3,IRS2,MAP2K1
Low	7day	TNFR1 Signaling	6.6	0.261	MAP2K4,FADD,CASP6,IKBKB,FOS,PAK1,JUN,RIPK1,CASP3,IKBKE,CHUK,CASP7
Low	7day	CD40 Signaling	6.56	0.219	MAP2K4,MAP2K7,PIK3C2A,PIK3R1,IKBKE,MAPK11,TRAF6,IKBKB,FOS,JUN,CD40,PTGS2,CHUK,MAP2K1
Low	7day	Role of MAPK Signaling in the Pathogenesis of Influenza	6.56	0.219	MAP2K4,RAF1,MAP2K7,NRAS,CASP3,IFNB1,HRAS,KRAS,BAX,MAPK11,BCL2,AKT3,PTGS2,MAP2K1
Low	7day	Cardiac Hypertrophy Signaling	6.54	0.126	MAP2K4,RAF1,TGFBR1,PIK3R1,SRF,HRAS,KRAS,MAPK11,EIF4E,JUN,RHOG,RHOB,CREB1,IGF1R,GNA13,MAP2K1,PPP3CA,MAP2K7,NRAS,PIK3C2A,ADCY6,PLCG1,GNAI2,RHOA,IRS1,TGFB3,MEF2C
Low	7day	Telomerase Signaling	6.49	0.179	TP53,ETS1,RAF1,NRAS,HDAC4,PIK3C2A,PIK3R1,HDAC1,HRAS,KRAS,MYC,SP1,PPP2R4,CDKN1A,AKT3,MAP2K1,EGFR
Low	7day	UVA-Induced MAPK Signaling	6.45	0.188	TP53,MAP2K4,NRAS,PIK3C2A,CASP3,PIK3R1,HRAS,PARP8,PLCG1,KRAS,MAPK11,BCL2L1,FOS,JUN,STAT1,EGFR
Low	7day	Chemokine Signaling	6.39	0.212	RAF1,CCR3,CCR5,NRAS,CXCR4,HRAS,PLCG1,KRAS,MAPK11,GNAI2,FOS,JUN,RHOA,MAP2K1
Low	7day	Sertoli Cell-Sertoli Cell Junction Signaling	6.37	0.138	MAP2K4,RAF1,MAP2K7,NRAS,TUBB2A,ITGA2,CLDN18,ILK,HRAS,ITGA5,KRAS,MAPK11,PTEN,F11R,JUN,CLDN1,SPTB,TGFB3,AKT3,CLINT1,NOS2,CTNNB1,MAP2K1
Low	7day	Renin-Angiotensin Signaling	6.35	0.167	MAP2K4,RAF1,NRAS,PIK3C2A,PIK3R1,ADCY6,HRAS,PLCG1,KRAS,MAPK11,FOS,PAK1,JUN,PRKCI,PRKCE,STAT1,MAP2K1,AGTR1
Low	7day	Breast Cancer Regulation by Stathmin1	6.31	0.133	TP53,RAF1,CCNE2,NRAS,PIK3C2A,PIK3R1,TUBB2A,ADCY6,HRAS,KRAS,E2F3,GNAI2,STMN1,PAK1,PRKCI,PPP2R4,PPP1R7,RHOA,CDKN1A,E2F5,PRKCE,GNA13,CDKN1B,MAP2K1
Low	7day	Erythropoietin Signaling	6.3	0.209	SOCS1,RAF1,NRAS,PIK3C2A,PIK3R1,HRAS,PLCG1,KRAS,FOS,PRKCI,JUN,AKT3,PRKCE,MAP2K1
Low	7day	Role of NANOG in Mammalian Embryonic Stem Cell Pluripotency	6.29	0.165	TP53,RAF1,NRAS,PIK3C2A,PIK3R1,CDX2,HRAS,BMPR2,KRAS,SMO,AKT3,GATA6,CTNNB1,MAP2K1,SMAD1,WNT1,WNT5A,TCL1A
Low	7day	Inhibition of Angiogenesis by TSP1	6.26	0.303	MAP2K4,VEGFA,TP53,CD47,JUN,TGFBR1,CASP3,THBS1,AKT3,MAPK11
Low	7day	Hereditary Breast Cancer Signaling	6.2	0.156	TP53,NRAS,HDAC4,PIK3C2A,WEE1,PIK3R1,HDAC1,CDK6,CDK4,HRAS,ARID2,KRAS,CCND1,PTEN,POLR2C,FANCD2,CDKN1A,AKT3,BRCA1
Low	7day	Axonal Guidance Signaling	6.17	0.0964	RAF1,ADAM17,PIK3R1,HRAS,KRAS,NFATC1,EIF4E,VEGFA,PAK1,MKNK1,SMO,PRKCE,AKT3,ARPC3,ERBB2,GNA13,RASA1,MAP2K1,PPP3CA,PXN,NRAS,PIK3C2A,ADAMTS1,CXCR4,ITGA2,TUBB2A,EFNA3,PLCG1,ITGA5,PLXND1,PDGFB,GNAI2,MET,PRKCI,SDCBP,PTPN11,NTRK3,RHOA,WNT1,WNT5A
Low	7day	Activation of IRF by Cytosolic Pattern Recognition Receptors	6.17	0.24	MAP2K4,TRAF6,FADD,IKBKB,JUN,RIPK1,CD40,IL10,IFNB1,IKBKE,CHUK,STAT1
Low	7day	VEGF Signaling	6.17	0.18	RAF1,PXN,NRAS,PIK3C2A,PIK3R1,HRAS,PLCG1,KRAS,ELAVL1,BCL2,VEGFA,BCL2L1,PTPN11,FOXO3,AKT3,MAP2K1
Low	7day	Systemic Lupus Erythematosus Signaling	6.06	0.137	NRAS,PIK3C2A,IL10,PIK3R1,IL36A,HRAS,PLCG1,KRAS,C8A,IL1F10,TLR9,INPP5D,NFATC1,IL36B,FOS,IL36G,JUN,CD40,IL1RN,IL36RN,AKT3,PRPF40A
Low	7day	FLT3 Signaling in Hematopoietic Progenitor Cells	6.06	0.2	RAF1,NRAS,PIK3C2A,PIK3R1,HRAS,KRAS,MAPK11,INPP5D,EIF4E,PTPN11,CREB1,AKT3,STAT1,MAP2K1
Low	7day	Role of NFAT in Cardiac Hypertrophy	6.05	0.132	MAP2K4,RAF1,MAP2K7,HDAC4,TGFBR1,NRAS,PIK3C2A,PIK3R1,HDAC1,ADCY6,HRAS,PLCG1,KRAS,MAPK11,GNAI2,PRKCI,IGF1R,TGFB3,AKT3,PRKCE,MEF2C,MAP2K1,PPP3CA
Low	7day	Rac Signaling	6.03	0.167	MAP2K4,RAF1,MAP2K7,NRAS,PIK3C2A,PIK3R1,ITGA2,HRAS,ITGA5,KRAS,PAK1,ARFIP2,JUN,PRKCI,RHOA,ARPC3,MAP2K1
Low	7day	Fc Epsilon RI Signaling	5.97	0.165	MAP2K4,RAF1,MAP2K7,NRAS,PIK3C2A,PIK3R1,HRAS,PLCG1,INPPL1,KRAS,MAPK11,INPP5D,PRKCI,PTPN11,AKT3,PRKCE,MAP2K1
Low	7day	Communication between Innate and Adaptive Immune Cells	5.91	0.21	IL10,IL36A,IFNB1,IL1F10,TLR9,IL36B,TLR4,TLR10,IL36G,CD40,IL1RN,TLR1,IL36RN
Low	7day	IL-2 Signaling	5.88	0.226	SOCS1,RAF1,FOS,JUN,NRAS,PTPN11,PIK3C2A,PIK3R1,AKT3,HRAS,KRAS,MAP2K1
Low	7day	P2Y Purigenic Receptor Signaling Pathway	5.88	0.155	RAF1,NRAS,PIK3C2A,PIK3R1,ADCY6,HRAS,PLCG1,KRAS,ITGB3,MYC,GNAI2,FOS,JUN,PRKCI,CREB1,AKT3,PRKCE,MAP2K1
Low	7day	April Mediated Signaling	5.75	0.27	MAP2K4,TRAF6,IKBKB,FOS,MAP2K7,JUN,IKBKE,CHUK,MAPK11,NFATC1
Low	7day	Regulation of Cellular Mechanics by Calpain Protease	5.7	0.218	CCNA2,PXN,NRAS,ITGA2,CDK6,CDK4,ITGA5,HRAS,KRAS,CDKN1B,CCND1,EGFR
Low	7day	CD28 Signaling in T Helper Cells	5.67	0.157	MAP2K4,PIK3C2A,PIK3R1,PLCG1,IKBKE,CTLA4,NFATC1,FOS,IKBKB,PAK1,JUN,PTPN11,ARPC3,AKT3,CHUK,MAP2K1,PPP3CA
Low	7day	HIF1α Signaling	5.65	0.165	TP53,NRAS,PIK3C2A,MMP16,PIK3R1,HRAS,MDM2,KRAS,MAPK11,VEGFA,JUN,AKT3,EGLN3,MAPK7,NOS2,MMP1
Low	7day	phagosome formation	5.65	0.165	PIK3C2A,PIK3R1,ITGA2,PLCG1,ITGA5,INPPL1,TLR9,INPP5D,TLR4,TLR10,PRKCI,RHOG,RHOB,RHOA,TLR1,PRKCE
Low	7day	Death Receptor Signaling	5.65	0.174	MAP2K4,MAP2K7,CASP3,PARP8,IKBKE,DFFA,BCL2,FADD,CASP6,IKBKB,RIPK1,CHUK,MAP4K4,TNFRSF10A,CASP7
Low	7day	Thyroid Cancer Signaling	5.63	0.263	TP53,MYC,NRAS,NTRK3,HRAS,KRAS,CTNNB1,CCND1,MAP2K1,TCF7L2
Low	7day	Granulocyte Adhesion and Diapedesis	5.63	0.138	IL1RAPL2,CXCR4,MMP16,CLDN18,ITGA2,IL36A,ITGA5,IL1F10,IL1R1,ITGB3,IL36B,GNAI2,IL36G,IL1RL2,CDH5,CLDN1,IL1RN,IL36RN,IL1RAP,MMP1
Low	7day	Thrombin Signaling	5.63	0.125	RAF1,NRAS,PIK3C2A,PIK3R1,ADCY6,HRAS,PLCG1,KRAS,MAPK11,F2,GNAI2,IKBKB,RHOG,PRKCI,RHOB,RHOA,CREB1,AKT3,PRKCE,GATA6,GNA13,MAP2K1,EGFR
Low	7day	Atherosclerosis Signaling	5.62	0.156	CCR3,CXCR4,IL36A,IL1F10,PDGFB,IL36B,COL1A2,COL1A1,COL5A3,IL36G,CD40,IL1RN,LPL,IL36RN,ALOX5,MMP1,COL3A1
Low	7day	ErbB4 Signaling	5.61	0.214	RAF1,ADAM17,PRKCI,NRAS,PIK3C2A,ERBB4,PIK3R1,PRKCE,PLCG1,HRAS,KRAS,MAP2K1
Low	7day	FAK Signaling	5.58	0.172	RAF1,PXN,NRAS,PIK3C2A,PIK3R1,ITGA2,HRAS,PLCG1,ITGA5,KRAS,PTEN,PAK1,AKT3,MAP2K1,EGFR
Low	7day	VDR/RXR Activation	5.54	0.182	MED1,CEBPB,KLF4,YY1,PRKCI,CAMP,COL13A1,SP1,RUNX2,TRPV6,CDKN1A,IGFBP3,PRKCE,CDKN1B
Low	7day	B Cell Activating Factor Signaling	5.52	0.256	MAP2K4,TRAF6,IKBKB,FOS,MAP2K7,JUN,IKBKE,CHUK,MAPK11,NFATC1
Low	7day	SAPK/JNK Signaling	5.52	0.17	TP53,MAP2K4,MAP2K7,NRAS,PIK3C2A,PIK3R1,HRAS,KRAS,NFATC1,FADD,JUN,RIPK1,IRS1,GNA13,MAP4K4
Low	7day	Regulation of eIF4 and p70S6K Signaling	5.51	0.141	RAF1,NRAS,PIK3C2A,EIF4EBP2,PIK3R1,ITGA2,HRAS,EIF3J,ITGA5,KRAS,MAPK11,EIF4E,EIF4G2,PPP2R4,IRS1,MKNK1,AKT3,AGO1,MAP2K1
Low	7day	Leukocyte Extravasation Signaling	5.5	0.123	MAP2K4,TIMP3,PXN,PIK3C2A,CXCR4,PIK3R1,MMP16,ITGA2,CLDN18,PLCG1,ITGA5,MAPK11,ITGB3,GNAI2,F11R,PRKCI,PTPN11,CDH5,CLDN1,RHOA,PRKCE,CTNNB1,MMP1
Low	7day	Altered T Cell and B Cell Signaling in Rheumatoid Arthritis	5.47	0.179	TLR4,TLR10,IL36G,CD40,IL10,IL1RN,IL36RN,TLR1,IL36A,LTB,IL1F10,CHUK,TLR9,IL36B
Low	7day	Factors Promoting Cardiogenesis in Vertebrates	5.46	0.169	SMAD2,CCNE2,TGFBR1,ACVR1,BMPR2,ACVR1B,PRKCI,SMO,TGFB3,PRKCE,MEF2C,CTNNB1,SMAD1,TCF7L2,ACVR2A
Low	7day	Role of PKR in Interferon Induction and Antiviral Response	5.41	0.25	TRAF6,FADD,TP53,IKBKB,CASP3,TAB2,IFNB1,IKBKE,CHUK,STAT1
Low	7day	Germ Cell-Sertoli Cell Junction Signaling	5.4	0.133	MAP2K4,PXN,MAP2K7,NRAS,TGFBR1,PIK3C2A,PIK3R1,TUBB2A,ITGA2,ILK,HRAS,KRAS,PAK1,RHOG,RHOB,RHOA,TGFB3,CLINT1,CTNNB1,MAP2K1
Low	7day	Gap Junction Signaling	5.4	0.133	RAF1,NRAS,PIK3C2A,PIK3R1,TUBB2A,ADCY6,CSNK1D,HRAS,PLCG1,KRAS,GNAI2,PRKCI,SP1,AKT3,PRKCE,MAPK7,CTNNB1,MAP2K1,PPP3CA,EGFR
Low	7day	GNRH Signaling	5.35	0.143	MAP2K4,RAF1,MAP2K7,NRAS,ADCY6,HRAS,KRAS,MAPK11,GNAI2,FOS,PAK1,JUN,PRKCI,CREB1,PRKCE,MAPK7,MAP2K1,EGFR
Low	7day	Oncostatin M Signaling	5.27	0.273	RAF1,TIMP3,NRAS,HRAS,OSMR,KRAS,STAT1,MAP2K1,MMP1
Low	7day	IL-17A Signaling in Fibroblasts	5.27	0.273	TRAF6,IKBKB,FOS,JUN,IKBKE,CHUK,CEBPB,MAPK11,MMP1
Low	7day	p70S6K Signaling	5.24	0.147	RAF1,NRAS,PIK3C2A,PIK3R1,HRAS,PLCG1,KRAS,F2,GNAI2,PRKCI,PPP2R4,IRS1,AKT3,PRKCE,MAP2K1,AGTR1,EGFR
Low	7day	VEGF Family Ligand-Receptor Interactions	5.22	0.183	VEGFA,RAF1,FOS,PRKCI,NRAS,PIK3C2A,PIK3R1,PRKCE,PLCG1,AKT3,HRAS,KRAS,MAP2K1
Low	7day	IL-4 Signaling	5.22	0.183	SOCS1,NRAS,PIK3C2A,IL13RA1,PIK3R1,HRAS,KRAS,INPPL1,HMGA1,INPP5D,NFATC1,IRS1,AKT3
Low	7day	Melanocyte Development and Pigmentation Signaling	5.2	0.171	RAF1,NRAS,PIK3C2A,MITF,PIK3R1,ADCY6,PLCG1,HRAS,KRAS,BCL2,PTPN11,CREB1,KIT,MAP2K1
Low	7day	ERK5 Signaling	5.2	0.197	MYC,FOS,NRAS,PTPN11,CREB1,FOXO3,HRAS,KRAS,MEF2C,GNA13,MAPK7,EGFR
Low	7day	Corticotropin Releasing Hormone Signaling	5.13	0.151	RAF1,ADCY6,PLCG1,MAPK11,VEGFA,GNAI2,FOS,PRKCI,JUN,CREB1,SMO,PRKCE,MEF2C,PTGS2,NOS2,MAP2K1
Low	7day	Xenobiotic Metabolism Signaling	5.13	0.106	UGT2B28,MAP2K4,RAF1,PIK3R1,MAF,HRAS,KRAS,MAPK11,UGT2B15,HMOX1,CES1,PRKCE,NOS2,MAP2K1,ABCB1,MAP2K7,CYP1A1,NRAS,HDAC4,PIK3C2A,UGT2B17,MED1,UGT8,PRKCI,PPP2R4,SMOX,MAPK7
Low	7day	Role of NFAT in Regulation of the Immune Response	5.1	0.127	RAF1,NRAS,PIK3C2A,PIK3R1,CSNK1D,HRAS,PLCG1,IKBKE,KRAS,NFATC1,GNAI2,IKBKB,FOS,JUN,AKT3,MEF2C,CHUK,GNA13,MAP2K1,PPP3CA
Low	7day	Gαq Signaling	5.1	0.132	RAF1,PIK3C2A,PIK3R1,PLCG1,IKBKE,NFATC1,HMOX1,IKBKB,PRKCI,RHOG,GYS1,RHOB,RHOA,AKT3,PRKCE,CHUK,MAP2K1,AGTR1,PPP3CA
Low	7day	Natural Killer Cell Signaling	5.1	0.158	RAF1,NRAS,PIK3C2A,PIK3R1,HRAS,PLCG1,KRAS,INPPL1,INPP5D,PAK1,PRKCI,PTPN11,AKT3,PRKCE,MAP2K1
Low	7day	Superpathway of Inositol Phosphate Compounds	5.09	0.12	PIK3C2A,PTPN13,PIK3R1,ACP1,PLCG1,INPPL1,PTPN12,DUSP2,INPP5D,PTEN,ATP1A1,PTPRJ,PTPN11,PPP2R4,PPP1R7,CDIPT,PTPN1,DUSP23,PPM1F,RASA1,PPP3CA,CDC25A
Low	7day	PAK Signaling	4.95	0.163	MAP2K4,RAF1,PXN,NRAS,PIK3C2A,CASP3,PIK3R1,ITGA2,HRAS,ITGA5,KRAS,PDGFB,PAK1,MAP2K1
Low	7day	mTOR Signaling	4.95	0.121	MAPKAP1,RHEB,NRAS,PIK3C2A,PIK3R1,HRAS,EIF3J,KRAS,RICTOR,EIF4E,VEGFA,HMOX1,PRKCI,RHOG,EIF4G2,RHOB,PPP2R4,IRS1,RHOA,AKT3,PRKCE
Low	7day	3-phosphoinositide Biosynthesis	4.92	0.128	PIK3C2A,PTPN13,PIK3R1,ACP1,PTPN12,DUSP2,PTEN,ATP1A1,PTPRJ,PTPN11,PPP1R7,PPP2R4,CDIPT,PTPN1,DUSP23,PPM1F,RASA1,PPP3CA,CDC25A
Low	7day	Role of Hypercytokinemia/hyperchemokinemia in the Pathogenesis of Influenza	4.9	0.286	IL36G,CCR5,IL1RN,IL36RN,IFNB1,IL36A,IL1F10,IL36B
Low	7day	Angiopoietin Signaling	4.9	0.185	IKBKB,PAK1,NRAS,PTPN11,PIK3C2A,PIK3R1,AKT3,HRAS,IKBKE,KRAS,CHUK,RASA1
Low	7day	Tec Kinase Signaling	4.88	0.128	MAP2K4,PIK3C2A,PIK3R1,ITGA2,PLCG1,ITGA5,FADD,GNAI2,FOS,TLR4,PAK1,RHOG,PRKCI,RHOB,RHOA,PRKCE,GNA13,STAT1,TNFRSF10A
Low	7day	Growth Hormone Signaling	4.83	0.182	SOCS1,FOS,PRKCI,PIK3C2A,IRS1,PIK3R1,IGF1R,SRF,IGFBP3,PRKCE,PLCG1,STAT1
Low	7day	Ceramide Signaling	4.82	0.169	MAP2K4,RAF1,FOS,JUN,NRAS,PIK3C2A,PPP2R4,PIK3R1,AKT3,HRAS,KRAS,MAP2K1,BCL2
Low	7day	3-phosphoinositide Degradation	4.79	0.13	PTPN13,ACP1,INPPL1,PTPN12,DUSP2,INPP5D,PTEN,ATP1A1,PTPRJ,PTPN11,PPP1R7,PPP2R4,PTPN1,DUSP23,PPM1F,RASA1,PPP3CA,CDC25A
Low	7day	Signaling by Rho Family GTPases	4.68	0.107	MAP2K4,RAF1,MAP2K7,PIK3C2A,SEPT3,PIK3R1,WASF3,ITGA2,VIM,ITGA5,STMN1,GNAI2,FOS,PAK1,RHOG,JUN,PRKCI,ARFIP2,CDH5,RHOB,RHOA,ARPC3,GNA13,MAP2K1
Low	7day	ATM Signaling	4.65	0.19	MAP2K4,TP53,JUN,FANCD2,CREB1,CDKN1A,MDM2,BRCA1,MAPK11,CDC25A,SMC1A
Low	7day	RAR Activation	4.65	0.115	MAP2K4,SMAD2,MED1,RDH10,PIK3R1,ADCY6,ARID2,RARG,MAPK11,PTEN,VEGFA,FOS,PRKCI,JUN,IGFBP3,TGFB3,AKT3,PRKCE,MAP2K1,SMAD1,MMP1
Low	7day	Integrin Signaling	4.62	0.112	MAP2K4,RAF1,PXN,NRAS,PIK3C2A,PIK3R1,ITGA2,ILK,HRAS,PLCG1,ITGA5,KRAS,PDGFB,PTEN,ITGB3,PAK1,RHOG,RHOB,RHOA,AKT3,ARPC3,MAP2K1
Low	7day	Human Embryonic Stem Cell Pluripotency	4.57	0.131	SMAD2,TGFBR1,PIK3C2A,PIK3R1,ACVR1,BMPR2,PDGFB,NTRK3,SMO,TGFB3,AKT3,FGFRL1,CTNNB1,SMAD1,TCF7L2,WNT1,WNT5A
Low	7day	Phospholipase C Signaling	4.53	0.107	RAF1,HDAC4,NRAS,HDAC1,ITGA2,ADCY6,HRAS,PLCG1,ITGA5,KRAS,NFATC1,HMOX1,RHOG,PRKCI,AHNAK,RHOB,RHOA,CREB1,PRKCE,MEF2C,GNA13,MAP2K1,PPP3CA
Low	7day	Amyotrophic Lateral Sclerosis Signaling	4.5	0.149	TP53,RAB5C,PIK3C2A,CASP3,PIK3R1,GRIA2,BAX,BCL2,VEGFA,BCL2L1,PAK1,AKT3,PPP3CA,CASP7
Low	7day	IL-17A Signaling in Airway Cells	4.44	0.18	MAP2K4,TRAF6,IKBKB,PIK3C2A,PIK3R1,AKT3,IKBKE,CHUK,MAP2K1,MAPK11,PTEN
Low	7day	FGF Signaling	4.4	0.155	RAF1,PIK3C2A,PIK3R1,PLCG1,HRAS,MAPK11,MET,PTPN11,CREB1,AKT3,FGFRL1,FGF7,MAP2K1
Low	7day	D-myo-inositol (1,4,5,6)-Tetrakisphosphate Biosynthesis	4.4	0.132	PTPN13,ACP1,PTPN12,DUSP2,PTEN,ATP1A1,PTPRJ,PTPN11,PPP1R7,PPP2R4,PTPN1,DUSP23,PPM1F,RASA1,PPP3CA,CDC25A
Low	7day	D-myo-inositol (3,4,5,6)-tetrakisphosphate Biosynthesis	4.4	0.132	PTPN13,ACP1,PTPN12,DUSP2,PTEN,ATP1A1,PTPRJ,PTPN11,PPP1R7,PPP2R4,PTPN1,DUSP23,PPM1F,RASA1,PPP3CA,CDC25A
Low	7day	BMP signaling pathway	4.37	0.164	MAP2K4,RAF1,JUN,NRAS,RUNX2,CREB1,BMPR2,HRAS,KRAS,SMAD1,MAP2K1,MAPK11
Low	7day	IL-15 Signaling	4.37	0.177	BCL2L1,RAF1,NRAS,PIK3C2A,PIK3R1,PLCG1,AKT3,HRAS,KRAS,MAP2K1,MAPK11
Low	7day	CD27 Signaling in Lymphocytes	4.34	0.192	MAP2K4,IKBKB,BCL2L1,FOS,MAP2K7,JUN,CASP3,IKBKE,CHUK,MAP2K1
Low	7day	Lymphotoxin β Receptor Signaling	4.34	0.192	TRAF6,IKBKB,BCL2L1,CASP3,PIK3C2A,PIK3R1,AKT3,LTB,IKBKE,CHUK
Low	7day	TWEAK Signaling	4.33	0.242	FADD,CASP6,IKBKB,RIPK1,CASP3,IKBKE,CHUK,CASP7
Low	7day	Pyridoxal 5'-phosphate Salvage Pathway	4.3	0.175	MAP2K4,PAK1,ARAF,CSNK1D,CDK6,CDK4,PRKCE,MAPK7,MAP2K1,ACVR2A,IRAK1
Low	7day	Paxillin Signaling	4.3	0.143	MAP2K4,PXN,NRAS,PIK3C2A,PIK3R1,ITGA2,ITGA5,HRAS,KRAS,PTPN12,MAPK11,ITGB3,PAK1,ARFIP2
Low	7day	G Beta Gamma Signaling	4.29	0.151	GNAI2,RAF1,PAK1,PRKCI,NRAS,CAV2,PRKCE,PLCG1,AKT3,HRAS,KRAS,GNA13,EGFR
Low	7day	D-myo-inositol-5-phosphate Metabolism	4.28	0.124	PTPN13,ACP1,PLCG1,PTPN12,DUSP2,PTEN,ATP1A1,PTPRJ,PTPN11,PPP1R7,PPP2R4,PTPN1,DUSP23,PPM1F,RASA1,PPP3CA,CDC25A
Low	7day	Glioma Invasiveness Signaling	4.12	0.182	TIMP3,RHOG,NRAS,PIK3C2A,RHOB,PIK3R1,RHOA,HRAS,KRAS,ITGB3
Low	7day	Sphingosine-1-phosphate Signaling	4.1	0.137	PIK3C2A,CASP3,PIK3R1,ADCY6,PLCG1,PDGFB,GNAI2,CASP6,RHOG,RHOB,RHOA,AKT3,GNA13,CASP7
Low	7day	GADD45 Signaling	4.07	0.316	TP53,CCNE2,CDKN1A,CDK4,BRCA1,CCND1
Low	7day	Adipogenesis pathway	4.06	0.124	TP53,CDKN2A,HDAC4,TXNIP,HDAC1,BMPR2,FBXW7,CEBPB,EGR2,KLF5,LPL,SIRT1,SMO,FGFRL1,SMAD1,WNT5A
Low	7day	NRF2-mediated Oxidative Stress Response	4.01	0.11	MAP2K4,RAF1,MAP2K7,NRAS,PIK3C2A,PIK3R1,MAF,HRAS,KRAS,TXNRD1,BACH1,HMOX1,FOS,JUN,PRKCI,PRKCE,MAPK7,DNAJB1,MAP2K1
Low	7day	TREM1 Signaling	3.99	0.162	TLR4,TLR10,CD40,IL10,MYD88,TLR1,PLCG1,ITGA5,AKT3,TLR9,IRAK1
Low	7day	MIF Regulation of Innate Immunity	3.95	0.216	MAP2K4,TP53,TLR4,FOS,MIF,JUN,PTGS2,NOS2
Low	7day	Role of Cytokines in Mediating Communication between Immune Cells	3.95	0.216	IL36G,IL10,IL1RN,IL36RN,IFNB1,IL36A,IL1F10,IL36B
Low	7day	CNTF Signaling	3.94	0.191	RAF1,NRAS,PTPN11,PIK3C2A,PIK3R1,HRAS,KRAS,STAT1,MAP2K1
Low	7day	Clathrin-mediated Endocytosis Signaling	3.94	0.109	SH3BP4,AP2A1,RAB5C,PIK3C2A,PICALM,PIK3R1,GAK,ITGA5,MDM2,F2,PDGFB,ITGB3,MET,VEGFA,LDLR,ARPC3,FGF7,MYO1E,PPP3CA
Low	7day	CCR3 Signaling in Eosinophils	3.79	0.128	CCR3,RAF1,NRAS,PIK3C2A,PIK3R1,HRAS,KRAS,MAPK11,GNAI2,PAK1,PRKCI,RHOA,PRKCE,MAP2K1
Low	7day	PKCθ Signaling in T Lymphocytes	3.74	0.127	MAP2K4,NRAS,PIK3C2A,PIK3R1,HRAS,PLCG1,IKBKE,KRAS,NFATC1,IKBKB,FOS,JUN,CHUK,PPP3CA
Low	7day	Role of RIG1-like Receptors in Antiviral Innate Immunity	3.74	0.233	TRAF6,FADD,IKBKB,RIPK1,IFNB1,IKBKE,CHUK
Low	7day	4-1BB Signaling in T Lymphocytes	3.74	0.233	MAP2K4,IKBKB,JUN,IKBKE,CHUK,MAP2K1,MAPK11
Low	7day	Role of JAK1 and JAK3 in γc Cytokine Signaling	3.73	0.164	SOCS1,NRAS,PTPN11,PIK3C2A,IRS1,PIK3R1,HRAS,IRS2,KRAS,STAT1
Low	7day	Actin Nucleation by ARP-WASP Complex	3.73	0.18	RHOG,NRAS,RHOB,RHOA,ITGA2,ITGA5,ARPC3,HRAS,KRAS
Low	7day	Virus Entry via Endocytic Pathways	3.71	0.141	AP2A1,PRKCI,NRAS,PIK3C2A,PIK3R1,ITGA2,PRKCE,PLCG1,ITGA5,HRAS,KRAS,ITGB3
Low	7day	iCOS-iCOSL Signaling in T Helper Cells	3.65	0.131	PIK3C2A,PIK3R1,PLCG1,IKBKE,PLEKHA4,INPP5D,NFATC1,PTEN,IKBKB,CD40,AKT3,CHUK,PPP3CA
Low	7day	Role of Pattern Recognition Receptors in Recognition of Bacteria and Viruses	3.62	0.124	MAP2K4,PIK3C2A,IL10,MYD88,PIK3R1,IFNB1,TLR9,TRAF6,TLR4,PRKCI,CREB1,TLR1,TGFB3,PRKCE
Low	7day	Salvage Pathways of Pyrimidine Ribonucleotides	3.62	0.138	MAP2K4,PAK1,ARAF,CSNK1D,CDK6,CDK4,PRKCE,MAPK7,MAP2K1,ACVR2A,AICDA,IRAK1
Low	7day	Tumoricidal Function of Hepatic Natural Killer Cells	3.56	0.261	FADD,CASP6,CASP3,BAX,CASP7,DFFA
Low	7day	Type II Diabetes Mellitus Signaling	3.54	0.122	MAP2K4,SOCS1,MAP2K7,PIK3C2A,PIK3R1,IKBKE,CEBPB,IKBKB,PRKCI,IRS1,AKT3,PRKCE,IRS2,CHUK
Low	7day	LPS/IL-1 Mediated Inhibition of RXR Function	3.45	0.0976	MAP2K4,ABCB1,MAP2K7,IL1RAPL2,MYD88,IL36A,IL1F10,IL1R1,IRAK1,IL36B,TRAF6,TLR4,IL36G,JUN,IL1RL2,IL1RN,SMOX,IL36RN,LBP,IL1RAP
Low	7day	Fcγ Receptor-mediated Phagocytosis in Macrophages and Monocytes	3.43	0.132	HMOX1,PXN,PAK1,PRKCI,PIK3R1,VAMP3,PRKCE,PLCG1,AKT3,ARPC3,INPP5D,PTEN
Low	7day	fMLP Signaling in Neutrophils	3.4	0.124	RAF1,NRAS,PIK3C2A,PIK3R1,HRAS,KRAS,NFATC1,GNAI2,PRKCI,ARPC3,PRKCE,MAP2K1,PPP3CA
Low	7day	Cytotoxic T Lymphocyte-mediated Apoptosis of Target Cells	3.35	0.24	FADD,CASP6,CASP3,CASP7,DFFA,BCL2
Low	7day	Role of JAK family kinases in IL-6-type Cytokine Signaling	3.35	0.24	MAP2K4,SOCS1,PTPN11,OSMR,STAT1,MAPK11
Low	7day	CDK5 Signaling	3.3	0.128	LAMC1,RAF1,NRAS,PPP1R7,PPP2R4,ITGA2,ADCY6,HRAS,KRAS,MAPK7,MAP2K1,MAPK11
Low	7day	CREB Signaling in Neurons	3.29	0.103	RAF1,NRAS,PIK3C2A,PIK3R1,GRIA2,ADCY6,HRAS,PLCG1,KRAS,GNAI2,POLR2C,PRKCI,CREB1,AKT3,PRKCE,GNA13,MAP2K1
Low	7day	Antiproliferative Role of TOB in T Cell Signaling	3.25	0.231	SMAD2,CCNA2,CCNE2,TGFBR1,TGFB3,CDKN1B
Low	7day	Notch Signaling	3.22	0.194	NOTCH4,DLL1,ADAM17,NOTCH2,JAG1,NOTCH1,NUMBL
Low	7day	α-Adrenergic Signaling	3.17	0.131	GNAI2,RAF1,PRKCI,GYS1,NRAS,ADCY6,PRKCE,PLCG1,HRAS,KRAS,MAP2K1
Low	7day	Agranulocyte Adhesion and Diapedesis	3.14	0.103	CXCR4,MMP16,CLDN18,ITGA2,IL36A,ITGA5,IL1F10,IL1R1,IL36B,GNAI2,IL36G,CDH5,IL1RN,CLDN1,IL36RN,MMP1
Low	7day	G-Protein Coupled Receptor Signaling	3.12	0.088	ENPP6,RAF1,NRAS,PIK3C2A,PIK3R1,PDE3A,ADCY6,HRAS,IKBKE,KRAS,GNAI2,IKBKB,NPR3,CREB1,AKT3,PRKCE,ADORA2B,CHUK,DRD3,MAP2K1,RASA1,AGTR1
Low	7day	Docosahexaenoic Acid (DHA) Signaling	3.08	0.184	BCL2L1,CASP3,PIK3C2A,PIK3R1,AKT3,BAX,BCL2
Low	7day	TNFR2 Signaling	3.07	0.214	MAP2K4,IKBKB,FOS,JUN,IKBKE,CHUK
Low	7day	Hypoxia Signaling in the Cardiovascular System	3.06	0.148	VEGFA,TP53,JUN,UBE2J1,CREB1,CSNK1D,MDM2,PTEN,UBE2I
Low	7day	AMPK Signaling	3.06	0.0983	PIK3C2A,PIK3R1,ARID2,CCND1,MAPK11,ELAVL1,PPM1D,CCNA2,GYS1,PPP2R4,IRS1,CDKN1A,CREB1,SIRT1,FOXO3,AKT3,IRS2
Low	7day	Tight Junction Signaling	3.05	0.101	TGFBR1,CLDN18,CDK4,SNAP25,PTEN,FOS,F11R,PRKCI,JUN,CLDN1,PPP2R4,RHOA,VAMP3,TGFB3,AKT3,CTNNB1
Low	7day	Role of IL-17A in Arthritis	3.02	0.16	MAP2K4,PIK3C2A,PIK3R1,PTGS2,NOS2,MAP2K1,MAPK11,MMP1
Low	7day	CCR5 Signaling in Macrophages	3.01	0.145	MAP2K4,GNAI2,FOS,CCR5,PRKCI,JUN,PRKCE,PLCG1,MAPK11
Low	7day	Antiproliferative Role of Somatostatin Receptor 2	2.96	0.143	NRAS,PTPN11,PIK3C2A,PIK3R1,CDKN1A,HRAS,KRAS,CDKN1B,MAP2K1
Low	7day	Synaptic Long Term Depression	2.9	0.105	GNAI2,RAF1,PRKCI,NRAS,PPP2R4,IGF1R,GRIA2,PRKCE,PLCG1,HRAS,KRAS,GNA13,NOS2,MAP2K1
Low	7day	Relaxin Signaling	2.9	0.105	ENPP6,VEGFA,GNAI2,FOS,JUN,PIK3C2A,PDE3A,PIK3R1,CREB1,ADCY6,AKT3,GNA13,NOS2,MAP2K1
Low	7day	FcγRIIB Signaling in B Lymphocytes	2.87	0.171	MAP2K4,NRAS,PIK3C2A,PIK3R1,HRAS,KRAS,INPP5D
Low	7day	Melatonin Signaling	2.86	0.138	MAP2K4,GNAI2,RAF1,MAP2K7,PRKCI,ARAF,PRKCE,PLCG1,MAP2K1
Low	7day	Role of JAK2 in Hormone-like Cytokine Signaling	2.82	0.194	SOCS1,PTPN11,IRS1,PTPN1,IRS2,STAT1
Low	7day	Interferon Signaling	2.82	0.194	SOCS1,IFNB1,BAX,STAT1,BAK1,BCL2
Low	7day	Reelin Signaling in Neurons	2.81	0.127	MAP2K4,PAFAH1B2,MAP2K7,PIK3C2A,PIK3R1,ITGA2,ITGA5,RELN,DCX,ITGB3
Low	7day	Cell Cycle Regulation by BTG Family Proteins	2.67	0.182	CCNE2,PPP2R4,E2F5,CDK4,E2F3,CCND1
Low	7day	IL-17A Signaling in Gastric Cells	2.66	0.217	MAP2K4,FOS,JUN,MAPK11,EGFR
Low	7day	Actin Cytoskeleton Signaling	2.65	0.0878	RAF1,PXN,NRAS,PIK3C2A,PIK3R1,ITGA2,HRAS,ITGA5,KRAS,PDGFB,F2,PAK1,RHOA,ARPC3,LBP,GNA13,MAP2K1,FGF7
Low	7day	Synaptic Long Term Potentiation	2.56	0.105	RAF1,PRKCI,NRAS,PPP1R7,CREB1,GRIA2,PRKCE,PLCG1,HRAS,KRAS,MAP2K1,PPP3CA
Low	7day	Ephrin B Signaling	2.55	0.125	GNAI2,PXN,PAK1,CXCR4,RHOA,HRAS,ACP1,GNA13,CTNNB1
Low	7day	Graft-versus-Host Disease Signaling	2.54	0.171	IL36G,IL1RN,IL36RN,IL36A,IL1F10,IL36B
Low	7day	Parkinson's Signaling	2.45	0.25	CASP3,GPR37,MAPK11,SNCA
Low	7day	Intrinsic Prothrombin Activation Pathway	2.41	0.192	COL1A2,COL1A1,COL5A3,F2,COL3A1
Low	7day	Cell Cycle: G2/M DNA Damage Checkpoint Regulation	2.41	0.143	CDKN2A,TP53,WEE1,CDKN1A,MDM2,BRCA1,PPM1D
Low	7day	Estrogen Receptor Signaling	2.41	0.101	RAF1,NRAS,H3F3A/H3F3B,POLR2C,MED1,RUNX2,HRAS,KRAS,MAP2K1,ESR1,G6PC3,TAF9B
Low	7day	Role of PI3K/AKT Signaling in the Pathogenesis of Influenza	2.36	0.14	GNAI2,CCR5,PIK3C2A,PIK3R1,IFNB1,AKT3,MAP2K1
Low	7day	Role of CHK Proteins in Cell Cycle Checkpoint Control	2.27	0.135	TP53,PPP2R4,CDKN1A,E2F5,E2F3,BRCA1,CDC25A
Low	7day	Role of p14/p19ARF in Tumor Suppression	2.2	0.172	CDKN2A,TP53,PIK3C2A,PIK3R1,MDM2
Low	7day	DNA damage-induced 14-3-3σ Signaling	2.16	0.211	TP53,CCNE2,AKT3,BRCA1
Low	7day	DNA Methylation and Transcriptional Repression Signaling	2.08	0.2	DNMT3B,MECP2,DNMT3A,HDAC1
Low	7day	Oleate Biosynthesis II (Animals)	2.04	0.273	SCD,FADS2,FADS1
Low	7day	Leptin Signaling in Obesity	2.01	0.111	PTPN11,PIK3C2A,PDE3A,PIK3R1,ADCY6,PLCG1,AKT3,MAP2K1
Low	7day	eNOS Signaling	2.01	0.0896	VEGFA,CCNA2,PRKCI,CASP3,PIK3C2A,PIK3R1,ADCY6,PRKCE,PLCG1,AKT3,SLC7A1,ESR1
Low	7day	Role of JAK1, JAK2 and TYK2 in Interferon Signaling	2	0.19	SOCS1,RAF1,IFNB1,STAT1
Low	7day	Role of Oct4 in Mammalian Embryonic Stem Cell Pluripotency	1.99	0.133	TP53,CASP6,CDX2,JARID2,BRCA1,IGF2BP1
Low	7day	Retinoic acid Mediated Apoptosis Signaling	1.99	0.133	FADD,CASP3,IFNB1,PARP8,TNFRSF10A,RARG
Low	7day	Dopamine-DARPP32 Feedback in cAMP Signaling	1.93	0.0844	GNAI2,PRKCI,PPP1R7,PPP2R4,CREB1,CSNK1D,KCNJ16,ADCY6,PRKCE,PLCG1,DRD3,ATP2A2,PPP3CA
Low	7day	IL-9 Signaling	1.91	0.147	PIK3C2A,IRS1,PIK3R1,IRS2,STAT1
Low	7day	Nur77 Signaling in T Lymphocytes	1.9	0.128	CASP3,HDAC1,MAPK7,NFATC1,PPP3CA,BCL2
Low	7day	Ephrin A Signaling	1.9	0.128	PAK1,PTPN11,PIK3C2A,PIK3R1,RHOA,EFNA3
Low	7day	Role of BRCA1 in DNA Damage Response	1.88	0.105	TP53,FANCD2,CDKN1A,E2F5,ARID2,STAT1,E2F3,BRCA1
Low	7day	autophagy	1.85	0.143	LAMP2,VPS39,ATG3,BECN1,BCL2
Low	7day	Guanosine Nucleotides Degradation III	1.83	0.231	NT5C3A,NT5E,PNP
Low	7day	Antioxidant Action of Vitamin C	1.83	0.0968	MAP2K4,HMOX1,IKBKB,PLCG1,IKBKE,CHUK,NXN,MAPK11,TXNRD1
Low	7day	Role of Wnt/GSK-3β Signaling in the Pathogenesis of Influenza	1.82	0.111	CSNK1D,IFNB1,SMO,CTNNB1,WNT1,TCF7L2,WNT5A
Low	7day	CTLA4 Signaling in Cytotoxic T Lymphocytes	1.81	0.103	AP2A1,PTPN11,PIK3C2A,PPP2R4,PIK3R1,PLCG1,AKT3,CTLA4
Low	7day	Nitric Oxide Signaling in the Cardiovascular System	1.8	0.0957	VEGFA,PRKCI,PIK3C2A,PIK3R1,PRKCE,AKT3,SLC7A1,MAP2K1,ATP2A2
Low	7day	IL-22 Signaling	1.79	0.167	MAP2K4,AKT3,STAT1,MAPK11
Low	7day	DNA Double-Strand Break Repair by Homologous Recombination	1.74	0.214	ATRX,RAD52,BRCA1
Low	7day	Urate Biosynthesis/Inosine 5'-phosphate Degradation	1.74	0.214	NT5C3A,NT5E,PNP
Low	7day	Cdc42 Signaling	1.74	0.0853	MAP2K4,RAF1,FOS,PAK1,PRKCI,JUN,ITGA2,ITGA5,ARPC3,MAPK11,RASA1
Low	7day	Neuropathic Pain Signaling In Dorsal Horn Neurons	1.72	0.0928	FOS,PRKCI,GPR37,PIK3C2A,PIK3R1,CREB1,GRIA2,PRKCE,PLCG1
Low	7day	FXR/RXR Activation	1.67	0.087	MAP2K4,IL36G,IL1RN,LPL,IL36RN,IL36A,AKT3,IL1F10,G6PC3,IL36B
Low	7day	Crosstalk between Dendritic Cells and Natural Killer Cells	1.65	0.103	TLR4,CD40,CD69,FSCN1,IFNB1,LTB,TLR9
Low	7day	Adenosine Nucleotides Degradation II	1.65	0.2	NT5C3A,NT5E,PNP
Low	7day	Thioredoxin Pathway	1.64	0.333	NXN,TXNRD1
Low	7day	Calcium-induced T Lymphocyte Apoptosis	1.59	0.109	PRKCI,HDAC1,PRKCE,PLCG1,ATP2A2,PPP3CA
Low	7day	Wnt/Ca+ pathway	1.59	0.109	CREB1,SMO,PLCG1,NFATC1,PPP3CA,WNT5A
Low	7day	Granzyme B Signaling	1.58	0.188	CASP3,LMNB2,DFFA
Low	7day	Superpathway of Melatonin Degradation	1.55	0.107	UGT2B28,CYP1A1,UGT2B17,SMOX,CYP51A1,UGT2B15
Low	7day	phagosome maturation	1.47	0.0841	LAMP2,VPS39,RAB5C,ATP6V1F,ATP6V1C1,TUBB2A,VAMP3,SNAP25,ATP6V0A1
Low	7day	Purine Nucleotides Degradation II (Aerobic)	1.44	0.167	NT5C3A,NT5E,PNP
Low	7day	Thyroid Hormone Metabolism II (via Conjugation and/or Degradation)	1.42	0.129	UGT2B28,UGT2B17,DIO3,UGT2B15
Low	7day	Remodeling of Epithelial Adherens Junctions	1.4	0.0984	MET,RAB5C,MAPRE1,TUBB2A,ARPC3,CTNNB1
Low	7day	Xanthine and Xanthosine Salvage	1.38	1	PNP
Low	7day	D-myo-inositol (1,3,4)-trisphosphate Biosynthesis	1.38	0.158	INPPL1,INPP5D,PTEN
Low	7day	T Helper Cell Differentiation	1.37	0.0968	TGFBR1,CD40,IL10,IL12RB2,STAT1,BCL6
Low	7day	PCP pathway	1.37	0.0968	MAP2K4,JUN,RHOA,SMO,WNT1,WNT5A
Low	7day	EIF2 Signaling	1.34	0.0719	RAF1,NRAS,EIF4G2,PIK3C2A,PIK3R1,EIF3J,AKT3,HRAS,KRAS,AGO1,MAP2K1,EIF4E
Low	7day	Amyloid Processing	1.32	0.104	CSNK1D,PRKCE,AKT3,BACE1,MAPK11
Low	7day	HIPPO signaling	1.32	0.0875	SMAD2,PPP1R7,PPP2R4,AJUBA,CSNK1D,NF2,SMAD1
Low	7day	Gαi Signaling	1.3	0.0783	GNAI2,RAF1,NRAS,NPR3,ADCY6,HRAS,KRAS,DRD3,AGTR1
Low	7day	Prostanoid Biosynthesis	1.29	0.222	PTGES2,PTGS2
Low	7day	TR/RXR Activation	1.27	0.0854	LDLR,PIK3C2A,MED1,PIK3R1,AKT3,MDM2,DIO3
Low	7day	Semaphorin Signaling in Neurons	1.23	0.098	MET,PAK1,RHOG,RHOB,RHOA
Low	7day	Unfolded protein response	1.23	0.098	MAP2K7,INSIG1,CEBPB,CEBPG,BCL2
Low	7day	Regulation of Actin-based Motility by Rho	1.23	0.0833	PAK1,RHOG,RHOB,RHOA,ITGA2,ITGA5,ARPC3
Low	7day	Role of IL-17F in Allergic Inflammatory Airway Diseases	1.22	0.111	TRAF6,RAF1,CREB1,MAP2K1
Low	7day	Inhibition of Matrix Metalloproteases	1.22	0.111	TIMP3,ADAM17,MMP16,MMP1
Low	7day	Polyamine Regulation in Colon Cancer	1.22	0.136	MYC,KRAS,CTNNB1
Low	7day	Basal Cell Carcinoma Signaling	1.2	0.0882	TP53,SMO,CTNNB1,WNT1,TCF7L2,WNT5A
Low	7day	Nicotine Degradation III	1.2	0.0962	UGT2B28,CYP1A1,UGT2B17,CYP51A1,UGT2B15
Low	7day	Melatonin Degradation I	1.2	0.0962	UGT2B28,CYP1A1,UGT2B17,CYP51A1,UGT2B15
Low	7day	Caveolar-mediated Endocytosis Signaling	1.18	0.087	RAB5C,ITGA2,PTPN1,ITGA5,EGFR,ITGB3
Low	7day	IL-15 Production	1.17	0.13	PRKCI,IFNB1,STAT1
Low	7day	NAD Salvage Pathway II	1.17	0.13	NT5C3A,NT5E,ACP1
Low	7day	Mechanisms of Viral Exit from Host Cells	1.15	0.105	PRKCI,CHMP2A,PRKCE,LMNB2
Low	7day	Androgen Signaling	1.13	0.0755	GNAI2,PRKCI,JUN,POLR2C,PRKCE,GNA13,DNAJB1,CCND1
Low	7day	γ-glutamyl Cycle	1.13	0.182	GSS,ANPEP
Low	7day	Superpathway of D-myo-inositol (1,4,5)-trisphosphate Metabolism	1.12	0.125	INPPL1,INPP5D,PTEN
Low	7day	Guanine and Guanosine Salvage I	1.09	0.5	PNP
Low	7day	Glycerol-3-phosphate Shuttle	1.09	0.5	GPD2
Low	7day	Adenine and Adenosine Salvage I	1.09	0.5	PNP
Low	7day	RhoGDI Signaling	1.08	0.0667	GNAI2,PAK1,RHOG,CDH5,RHOB,RHOA,ITGA2,ITGA5,ARPC3,GNA13,ESR1
Low	7day	Aldosterone Signaling in Epithelial Cells	1.08	0.0685	RAF1,PRKCI,PIK3C2A,PIK3R1,PRKCE,PLCG1,KRAS,DNAJB1,MAP2K1,HSPB6
Low	7day	cAMP-mediated signaling	1.01	0.0619	ENPP6,RAF1,AKAP8,PDE3A,ADCY6,GNAI2,NPR3,CREB1,ADORA2B,DRD3,MAP2K1,AGTR1,PPP3CA
Low	7day	MSP-RON Signaling Pathway	0.993	0.093	TLR4,PIK3C2A,PIK3R1,NOS2
Low	7day	Mitotic Roles of Polo-Like Kinase	0.966	0.082	PPP2R4,WEE1,ANAPC1,CDC25A,SMC1A
Low	7day	Nicotine Degradation II	0.966	0.082	UGT2B28,CYP1A1,UGT2B17,CYP51A1,UGT2B15
Low	7day	MIF-mediated Glucocorticoid Regulation	0.931	0.103	TLR4,MIF,PTGS2
Low	7day	Thyronamine and Iodothyronamine Metabolism	0.923	0.333	DIO3
Low	7day	Glutathione Biosynthesis	0.923	0.333	GSS
Low	7day	Thyroid Hormone Metabolism I (via Deiodination)	0.923	0.333	DIO3
Low	7day	S-adenosyl-L-methionine Biosynthesis	0.923	0.333	MAT2A
Low	7day	Vitamin-C Transport	0.898	0.133	NXN,TXNRD1
Low	7day	Retinol Biosynthesis	0.867	0.0968	CES1,RDH10,LPL
Low	7day	γ-linolenate Biosynthesis II (Animals)	0.852	0.125	FADS2,FADS1
Low	7day	Calcium Signaling	0.817	0.0602	HDAC4,TRPV6,CREB1,HDAC1,GRIA2,Tpm1,MEF2C,ATP2A2,NFATC1,PPP3CA
Low	7day	Lipid Antigen Presentation by CD1	0.809	0.118	CD1D,AP2A1
Low	7day	Arsenate Detoxification I (Glutaredoxin)	0.807	0.25	PNP
Low	7day	Heme Degradation	0.807	0.25	HMOX1
Low	7day	Spermine and Spermidine Degradation I	0.807	0.25	SMOX
Low	7day	Glutathione Redox Reactions II	0.807	0.25	TXNDC12
Low	7day	Melatonin Degradation II	0.807	0.25	SMOX
Low	7day	dTMP De Novo Biosynthesis	0.807	0.25	TYMS
Low	7day	Acetate Conversion to Acetyl-CoA	0.807	0.25	ACSS1
Low	7day	Cardiomyocyte Differentiation via BMP Receptors	0.769	0.111	BMPR2,MEF2C
Low	7day	D-myo-inositol (1,4,5)-trisphosphate Degradation	0.769	0.111	INPPL1,INPP5D
Low	7day	Primary Immunodeficiency Signaling	0.755	0.0857	CD40,UNG,AICDA
Low	7day	1D-myo-inositol Hexakisphosphate Biosynthesis II (Mammalian)	0.733	0.105	INPPL1,INPP5D
Low	7day	Dopamine Receptor Signaling	0.732	0.0685	PPP1R7,PPP2R4,SMOX,ADCY6,DRD3
Low	7day	Estrogen Biosynthesis	0.729	0.0833	CYP1A1,HSD17B12,CYP51A1
Low	7day	Protein Citrullination	0.719	0.2	PADI1
Low	7day	Creatine-phosphate Biosynthesis	0.719	0.2	MAP4K4
Low	7day	Eumelanin Biosynthesis	0.719	0.2	MIF
Low	7day	Adenine and Adenosine Salvage III	0.719	0.2	PNP
Low	7day	Purine Ribonucleosides Degradation to Ribose-1-phosphate	0.719	0.2	PNP
Low	7day	Glycogen Biosynthesis II (from UDP-D-Glucose)	0.719	0.2	GYS1
Low	7day	Citrulline-Nitric Oxide Cycle	0.719	0.2	NOS2
Low	7day	Glutamate Receptor Signaling	0.714	0.0727	SLC1A4,SLC17A7,GRIA2,SLC38A1
Low	7day	Mitochondrial Dysfunction	0.699	0.0577	MAP2K4,NDUFA4,CASP3,GPD2,BACE1,SDHD,GPX7,SNCA,BCL2
Low	7day	Endoplasmic Reticulum Stress Pathway	0.698	0.1	CASP3,CASP7
Low	7day	Glycerol Degradation I	0.649	0.167	GPD2
Low	7day	UDP-N-acetyl-D-glucosamine Biosynthesis II	0.649	0.167	UAP1
Low	7day	Zymosterol Biosynthesis	0.649	0.167	CYP51A1
Low	7day	Salvage Pathways of Pyrimidine Deoxyribonucleotides	0.649	0.167	AICDA
Low	7day	GDP-glucose Biosynthesis	0.649	0.167	PGM1
Low	7day	OX40 Signaling Pathway	0.641	0.0678	MAP2K4,BCL2L1,JUN,BCL2
Low	7day	Serotonin Degradation	0.641	0.0678	UGT2B28,UGT2B17,SMOX,UGT2B15
Low	7day	TCA Cycle II (Eukaryotic)	0.636	0.0909	CS,SDHD
Low	7day	Ethanol Degradation IV	0.636	0.0909	ACSS1,GPX7
Low	7day	GPCR-Mediated Nutrient Sensing in Enteroendocrine Cells	0.61	0.0617	GNAI2,PRKCI,ADCY6,PRKCE,PLCG1
Low	7day	Airway Pathology in Chronic Obstructive Pulmonary Disease	0.591	0.143	MMP1
Low	7day	Pathogenesis of Multiple Sclerosis	0.591	0.143	CCR5
Low	7day	Glucose and Glucose-1-phosphate Degradation	0.591	0.143	PGM1
Low	7day	Bupropion Degradation	0.581	0.0833	CYP1A1,CYP51A1
Low	7day	Triacylglycerol Degradation	0.581	0.0833	CES1,LPL
Low	7day	PXR/RXR Activation	0.577	0.0635	ABCB1,SCD,FOXO3,AKT3
Low	7day	Cardiac β-adrenergic Signaling	0.571	0.0556	ENPP6,AKAP8,PPP1R7,PPP2R4,PDE3A,ADCY6,ATP2A2
Low	7day	Acetone Degradation I (to Methylglyoxal)	0.556	0.08	CYP1A1,CYP51A1
Low	7day	nNOS Signaling in Neurons	0.543	0.0667	PRKCI,PRKCE,PPP3CA
Low	7day	Role of IL-17A in Psoriasis	0.541	0.125	S100A9
Low	7day	Superoxide Radicals Degradation	0.541	0.125	GPX7
Low	7day	Cell Cycle Control of Chromosomal Replication	0.532	0.0769	CDK6,CDK4
Low	7day	D-myo-inositol (1,4,5)-Trisphosphate Biosynthesis	0.532	0.0769	CDIPT,PLCG1
Low	7day	Role of Lipids/Lipid Rafts in the Pathogenesis of Influenza	0.499	0.111	IFNB1
Low	7day	Sucrose Degradation V (Mammalian)	0.499	0.111	ALDOA
Low	7day	Glycogen Degradation II	0.499	0.111	PGM1
Low	7day	UDP-N-acetyl-D-galactosamine Biosynthesis II	0.499	0.111	UAP1
Low	7day	Calcium Transport I	0.462	0.1	ATP2A2
Low	7day	RhoA Signaling	0.456	0.0517	SEPT3,RTKN,RHOA,IGF1R,ARPC3,GNA13
Low	7day	Autoimmune Thyroid Disease Signaling	0.431	0.0645	CD40,IL10
Low	7day	Leukotriene Biosynthesis	0.429	0.0909	ALOX5
Low	7day	Glycogen Degradation III	0.429	0.0909	PGM1
Low	7day	Circadian Rhythm Signaling	0.414	0.0625	CREB1,CSNK1D
Low	7day	Nucleotide Excision Repair Pathway	0.414	0.0625	POLR2C,RAD23B
Low	7day	Acyl-CoA Hydrolysis	0.4	0.0833	THEM4
Low	7day	NAD Phosphorylation and Dephosphorylation	0.4	0.0833	ACP1
Low	7day	Protein Ubiquitination Pathway	0.392	0.046	TRAF6,UBE2J1,BAP1,FBXW7,USP46,MDM2,DNAJB1,BRCA1,ANAPC1,HSPB6,UBE2I
Low	7day	tRNA Splicing	0.382	0.0588	ENPP6,PDE3A
Low	7day	Complement System	0.382	0.0588	CFH,C8A
Low	7day	Choline Biosynthesis III	0.373	0.0769	HMOX1
Low	7day	Cholesterol Biosynthesis I	0.373	0.0769	CYP51A1
Low	7day	Cholesterol Biosynthesis II (via 24,25-dihydrolanosterol)	0.373	0.0769	CYP51A1
Low	7day	Cholesterol Biosynthesis III (via Desmosterol)	0.373	0.0769	CYP51A1
Low	7day	Transcriptional Regulatory Network in Embryonic Stem Cells	0.367	0.0571	CDX2,GATA6
Low	7day	Eicosanoid Signaling	0.352	0.0508	PTGES2,PTGS2,ALOX5
Low	7day	Superpathway of Citrulline Metabolism	0.349	0.0714	NOS2
Low	7day	The Visual Cycle	0.349	0.0714	RDH10
Low	7day	Phenylalanine Degradation IV (Mammalian, via Side Chain)	0.349	0.0714	SMOX
Low	7day	Extrinsic Prothrombin Activation Pathway	0.328	0.0667	F2
Low	7day	Differential Regulation of Cytokine Production in Macrophages and T Helper Cells by IL-17A and IL-17F	0.328	0.0667	IL10
Low	7day	Netrin Signaling	0.327	0.0526	NFATC1,PPP3CA
Low	7day	tRNA Charging	0.314	0.0513	NARS,MARS2
Low	7day	CDP-diacylglycerol Biosynthesis I	0.308	0.0625	LCLAT1
Low	7day	Serotonin Receptor Signaling	0.302	0.05	SMOX,ADCY6
Low	7day	GABA Receptor Signaling	0.293	0.0462	AP2A1,GPR37,ADCY6
Low	7day	Differential Regulation of Cytokine Production in Intestinal Epithelial Cells by IL-17A and IL-17F	0.29	0.0588	IL10
Low	7day	Dermatan Sulfate Degradation (Metazoa)	0.29	0.0588	FGFRL1
Low	7day	Methionine Degradation I (to Homocysteine)	0.29	0.0588	MAT2A
Low	7day	GPCR-Mediated Integration of Enteroendocrine Signaling Exemplified by an L Cell	0.284	0.0455	GNAI2,ADCY6,PLCG1
Low	7day	Glutathione Redox Reactions I	0.273	0.0556	GPX7
Low	7day	Phosphatidylglycerol Biosynthesis II (Non-plastidic)	0.273	0.0556	LCLAT1
Low	7day	Oxidative Ethanol Degradation III	0.273	0.0556	ACSS1
Low	7day	Assembly of RNA Polymerase II Complex	0.26	0.0455	POLR2C,TAF9B
Low	7day	Fatty Acid α-oxidation	0.257	0.0526	PTGS2
Low	7day	Cysteine Biosynthesis III (mammalia)	0.257	0.0526	MAT2A
Low	7day	Putrescine Degradation III	0.243	0.05	SMOX
Low	7day	Maturity Onset Diabetes of Young (MODY) Signaling	0.23	0.0476	NEUROD1
Low	7day	Pyrimidine Deoxyribonucleotides De Novo Biosynthesis I	0.23	0.0476	TYMS
Low	7day	Tryptophan Degradation X (Mammalian, via Tryptamine)	0.23	0.0476	SMOX
Low	7day	Antigen Presentation Pathway	0.217	0.0455	MR1
Low	7day	B Cell Development	0.195	0.0417	CD40
Low	7day	Dopamine Degradation	0.195	0.0417	SMOX
Low	7day	Glycolysis I	0.195	0.0417	ALDOA
Low	7day	Gluconeogenesis I	0.195	0.0417	ALDOA
Low	14day	Molecular Mechanisms of Cancer	32.5	0.223	MAP2K4,CDKN2A,RAF1,TGFBR1,SMAD3,PIK3R1,HRAS,KRAS,CCND1,MYC,TGFBR2,PTK2,RB1,E2F6,LAMTOR3,PAK1,RHOG,BBC3,CCND3,RHOB,MAPK3,BRCA1,SMAD1,RASA1,CDC25A,TP53,CCNE2,CASP3,CDK6,APC,BCL2L1,CDH1,PTPN11,IRS1,GNAO1,TGFB3,NOTCH1,WNT1,PA2G4,CDK4,BMPR2,SMAD5,HIF1A,JAK2,NFKB1,E2F3,CHEK1,BCL2,CDC25B,CASP6,SHC1,JUN,FANCD2,RHOT1,E2F5,SMO,TGFB2,SMAD4,CTNNB1,MAP2K1,BMP1,NRAS,PIK3C2A,GRB2,RHOC,ITGA2,MDM2,BAX,BAK1,GNAI2,…
Low	14day	IL-6 Signaling	23.7	0.342	MAP2K4,RAF1,PIK3R1,SRF,HRAS,KRAS,IL1F10,JAK2,NFKB1,VEGFA,SHC1,IL36G,JUN,IL1RL2,MAPK3,CHUK,LBP,IL1RAP,MAP2K1,MCL1,ABCB1,MAP2K7,NRAS,IL1RAPL2,PIK3C2A,GRB2,IL6R,IL36A,CEBPB,IL1R1,IL36B,TRAF6,COL1A1,FOS,PTPN11,IL1RN,IL36RN,CRP,MAP4K4
Low	14day	Role of Macrophages, Fibroblasts and Endothelial Cells in Rheumatoid Arthritis	23.7	0.211	MAP2K4,RAF1,MMP3,PIK3R1,CXCL12,HRAS,LTB,MMP13,KRAS,CCND1,CEBPG,ROCK2,VEGFA,MYC,TLR10,IL1RL2,MAPK3,TLR1,IL1RAP,MIF,IL6R,IL36A,TLR9,PDGFB,APC,TRAF6,IL1RN,GNAO1,IL36RN,WNT1,FGF2,IL1F10,JAK2,NFKB1,IRAK1,IL36G,JUN,CREB1,SMO,CHUK,CTNNB1,NOS2,MAP2K1,MMP1,PPP3CA,MAP2K7,NRAS,IL1RAPL2,PIK3C2A,MYD88,IL10,PLCG1,IL1R1,CEBPB,IL36B,TLR4,FOS,WNT3A,WNT5A,IRAK2
Low	14day	Chronic Myeloid Leukemia Signaling	23.1	0.38	CDKN2A,RAF1,TGFBR1,PA2G4,SMAD3,PIK3R1,CDK4,HRAS,KRAS,E2F3,NFKB1,CCND1,MYC,TGFBR2,RB1,E2F6,MAPK3,CTBP2,TGFB2,E2F5,SMAD4,CHUK,STAT5B,MAP2K1,TP53,NRAS,HDAC4,PIK3C2A,GRB2,HDAC1,CDK6,MDM2,BCL2L1,PTPN11,TGFB3
Low	14day	Pancreatic Adenocarcinoma Signaling	23.1	0.352	MAP2K4,CDKN2A,RAF1,TGFBR1,PA2G4,PIK3R1,SMAD3,CDK4,KRAS,JAK2,E2F3,NFKB1,CCND1,BCL2,TGFBR2,VEGFA,HMOX1,RB1,E2F6,MAPK3,TGFB2,E2F5,SMAD4,ERBB2,STAT1,MAP2K1,EGFR,TP53,PIK3C2A,GRB2,MDM2,BCL2L1,CCNE1,TGFB3,PTGS2,NOTCH1,MMP9
Low	14day	Colorectal Cancer Metastasis Signaling	22	0.226	MAP2K4,TGFBR1,MMP3,MMP16,PIK3R1,SMAD3,MMP13,HRAS,KRAS,CCND1,VEGFA,MYC,TGFBR2,TLR10,RHOG,RHOB,MAPK3,TLR1,TP53,CASP3,IL6R,TLR9,APC,BCL2L1,CDH1,TGFB3,WNT1,JAK2,NFKB1,JUN,RHOT1,SMO,TGFB2,SMAD4,STAT1,NOS2,CTNNB1,MAP2K1,MMP1,EGFR,NRAS,PIK3C2A,RHOC,GRB2,BAX,TLR4,FOS,WNT3A,MSH2,PTGS2,MMP9,WNT5A
Low	14day	Glioblastoma Multiforme Signaling	21.7	0.289	CDKN2A,RAF1,PIK3R1,NF2,CDK4,HRAS,KRAS,E2F3,CCND1,PTEN,MYC,E2F6,RB1,SHC1,MTOR,RHOG,RHOB,IGF1,RHOT1,MAPK3,SMO,E2F5,IGF1R,CTNNB1,MAP2K1,EGFR,TP53,NRAS,PIK3C2A,GRB2,RHOC,CDK6,PLCG1,MDM2,PDGFB,APC,CCNE1,WNT3A,FOXO1,WNT1,WNT5A
Low	14day	Regulation of the Epithelial-Mesenchymal Transition Pathway	19.1	0.238	MAP2K4,RAF1,ID2,TGFBR1,FGF2,PIK3R1,SMAD3,HRAS,KRAS,JAK2,HIF1A,NFKB1,TGFBR2,FGFR3,NOTCH2,MAPK3,TGFB2,SMO,SMAD4,CTNNB1,FGF7,MAP2K1,EGFR,ETS1,FGF16,MAP2K7,NRAS,PIK3C2A,GRB2,FGFR1,ZEB1,APC,MET,CDH1,WNT3A,PTPN11,ZEB2,TGFB3,JAG1,NOTCH1,WNT1,MMP9,WNT5A
Low	14day	Hepatic Fibrosis / Hepatic Stellate Cell Activation	18.4	0.24	CCR5,CTGF,TGFBR1,FGF2,SMAD3,MMP13,COL4A2,NFKB1,BCL2,VEGFA,COL1A2,TGFBR2,IGF1,IL1RL2,TGFB2,IGF1R,SMAD4,LBP,STAT1,IL1RAP,MMP1,EGFR,COL5A2,COL4A1,IL1RAPL2,IL10,FGFR1,IL6R,IL1R1,BAX,PDGFB,MET,COL1A1,TLR4,COL5A3,COL13A1,CD40,IGFBP3,TGFB3,MMP9,COL3A1
Low	14day	PPAR Signaling	18	0.333	RAF1,HRAS,KRAS,IL1F10,NFKB1,SHC1,IL36G,HSP90B1,JUN,IL1RL2,MAPK3,CHUK,STAT5B,MAP2K1,IL1RAP,PPARG,NRAS,IL1RAPL2,GRB2,IL36A,IL1R1,PDGFB,IL36B,TRAF6,FOS,IL1RN,IL36RN,PTGS2,RXRA,MAP4K4
Low	14day	Role of Osteoblasts, Osteoclasts and Chondrocytes in Rheumatoid Arthritis	17.7	0.209	MAP2K4,MMP3,PIK3R1,MMP13,BMPR2,IL1F10,SMAD5,NFKB1,BCL2,ITGB3,IL36G,JUN,IGF1,IL1RL2,RUNX2,MAPK3,SMO,SMAD4,CHUK,CTNNB1,SMAD1,IL1RAP,MMP1,PPP3CA,BMP1,MAP2K7,IL1RAPL2,PIK3C2A,IL10,ITGA2,DLX5,IL36A,IL1R1,CSF1R,APC,IL36B,TRAF6,COL1A1,FOS,WNT3A,FOXO1,IL1RN,IL36RN,WNT1,WNT5A
Low	14day	Bladder Cancer Signaling	17.2	0.341	CDKN2A,RAF1,MMP3,PA2G4,FGF2,MMP16,CDK4,HRAS,MMP13,KRAS,CCND1,MYC,FGFR3,VEGFA,RB1,THBS1,MAPK3,ERBB2,MAP2K1,FGF7,MMP1,EGFR,TP53,FGF16,NRAS,MDM2,CDH1,MMP9
Low	14day	Cholecystokinin/Gastrin-mediated Signaling	17.1	0.312	MAP2K4,RAF1,SRF,HRAS,KRAS,IL1F10,ROCK2,PTK2,SHC1,IL36G,RHOG,JUN,RHOB,RHOT1,MAPK3,MAP2K1,CCKBR,EGFR,PXN,NRAS,RHOC,GRB2,IL36A,IL36B,FOS,IL1RN,IL36RN,MEF2C,PTGS2,MAPK7
Low	14day	Glioma Signaling	17.1	0.312	CDKN2A,RAF1,PA2G4,PIK3R1,CDK4,HRAS,KRAS,E2F3,CCND1,IDH1,PTEN,SHC1,RB1,E2F6,MTOR,IGF1,MAPK3,E2F5,IGF1R,MAP2K1,EGFR,TP53,NRAS,PIK3C2A,GRB2,CDK6,PLCG1,MDM2,IGF2R,PDGFB
Low	14day	PTEN Signaling	16.8	0.283	RAF1,TGFBR1,PIK3R1,BMPR2,PDPK1,HRAS,KRAS,NFKB1,CCND1,BCL2,PTEN,TGFBR2,PTK2,FGFR3,SHC1,MAPK3,IGF1R,CHUK,MAP2K1,EGFR,NRAS,CASP3,GRB2,FGFR1,ITGA2,FOXG1,IGF2R,DDR1,BCL2L1,FOXO1,NTRK3,BCL2L11
Low	14day	Acute Phase Response Signaling	16.3	0.234	MAP2K4,RAF1,PIK3R1,PDPK1,HRAS,KRAS,IL1F10,JAK2,NFKB1,F2,HNRNPK,IRAK1,HMOX1,SHC1,MTOR,IL36G,JUN,MAPK3,LBP,CHUK,MAP2K1,IL1RAP,MAP2K7,NRAS,MYD88,GRB2,IL6R,IL36A,CEBPB,IL1R1,IL36B,TRAF6,FOS,PTPN11,IL1RN,IL36RN,CRP
Low	14day	NF-κB Signaling	15.9	0.228	RAF1,TGFBR1,PIK3R1,BMPR2,HRAS,KRAS,IL1F10,NFKB1,IRAK1,FGFR3,TGFBR2,TLR10,IL36G,TLR1,IGF1R,CHUK,EGFR,MAP2K7,NRAS,PIK3C2A,MYD88,FGFR1,HDAC1,IL36A,IL1R1,TLR9,IGF2R,DDR1,IL36B,TRAF6,FADD,TLR4,CD40,IL1RN,NTRK3,IL36RN,MAP4K4
Low	14day	TGF-β Signaling	15.7	0.318	MAP2K4,RAF1,TGFBR1,SMAD3,HRAS,BMPR2,KRAS,SMAD5,BCL2,TGFBR2,JUN,RUNX2,MAPK3,TGFB2,SMAD4,MAP2K1,SMAD1,RUNX3,NRAS,GRB2,HDAC1,ACVR1,PITX2,TRAF6,FOS,TGFB3,ACVR2A
Low	14day	Prostate Cancer Signaling	15.5	0.329	RAF1,PA2G4,PIK3R1,HRAS,PDPK1,KRAS,NFKB1,CCND1,PTEN,BCL2,RB1,HSP90B1,MTOR,MAPK3,CREB1,CHUK,CTNNB1,MAP2K1,TP53,CCNE2,NRAS,PIK3C2A,GRB2,MDM2,CCNE1,FOXO1
Low	14day	p38 MAPK Signaling	15.5	0.278	MAP2K4,TGFBR1,SRF,IL1F10,IRAK1,CDC25B,TGFBR2,MYC,IL36G,IL1RL2,MKNK1,CREB1,TGFB2,STAT1,IL1RAP,TP53,IL1RAPL2,IL36A,IL1R1,MKNK2,IL36B,FADD,TRAF6,H3F3A/H3F3B,IL1RN,IL36RN,PLA2G4B,TGFB3,MEF2C,IRAK2
Low	14day	IGF-1 Signaling	15.4	0.298	RAF1,CTGF,PIK3R1,SRF,PDPK1,HRAS,KRAS,JAK2,PTK2,SHC1,JUN,IGF1,MAPK3,IGF1R,IRS2,RASA1,MAP2K1,PXN,NRAS,PIK3C2A,GRB2,GRB10,FOS,PTPN11,FOXO1,IRS1,IGFBP3,CYR61
Low	14day	IL-8 Signaling	15.4	0.215	MAP2K4,RAF1,PIK3R1,HRAS,KRAS,NFKB1,CCND1,BCL2,LIMK1,ITGB3,IRAK1,PTK2,VEGFA,ROCK2,HMOX1,MTOR,JUN,RHOG,RHOB,CCND3,RHOT1,MAPK3,CHUK,MAP2K1,EGFR,NRAS,PIK3C2A,RHOC,BAX,GNAI2,TRAF6,BCL2L1,FOS,CDH1,PTGS2,MAP4K4,MMP9,IRAK2
Low	14day	PI3K/AKT Signaling	15.4	0.265	RAF1,PIK3R1,PDPK1,HRAS,KRAS,JAK2,NFKB1,CCND1,EIF4E,BCL2,PTEN,SHC1,MTOR,HSP90B1,GYS1,MAPK3,CHUK,CTNNB1,MAP2K1,THEM4,MCL1,TP53,NRAS,GRB2,ITGA2,MDM2,BCL2L1,NANOG,FOXO1,PPP2R4,PTGS2
Low	14day	PPARα/RXRα Activation	15.2	0.218	MAP2K4,RAF1,TGFBR1,SMAD3,BMPR2,HRAS,KRAS,JAK2,NFKB1,TGFBR2,SHC1,HSP90B1,JUN,IL1RL2,GPD2,MAPK3,TGFB2,CLOCK,SMAD4,CHUK,STAT5B,MAP2K1,IL1RAP,MAP2K7,NRAS,IL1RAPL2,GRB2,ACVR1,PLCG1,IL1R1,TRAF6,IRS1,TGFB3,MEF2C,RXRA,MAP4K4,ACVR2A
Low	14day	Cell Cycle: G1/S Checkpoint Regulation	15.1	0.371	TP53,CDKN2A,CCNE2,HDAC4,PA2G4,SMAD3,HDAC1,CDK4,CDK6,MDM2,E2F3,CCND1,MYC,E2F6,RB1,CCNE1,FOXO1,CCND3,E2F5,TGFB3,TGFB2,SMAD4,CDC25A
Low	14day	Glucocorticoid Receptor Signaling	14.1	0.173	MAP2K4,RAF1,TGFBR1,PIK3R1,SMAD3,HSPA1A/HSPA1B,HRAS,KRAS,JAK2,NFKB1,BCL2,TGFBR2,SHC1,HSP90B1,POLR2C,JUN,MAPK3,CREB1,TGFB2,SMAD4,CHUK,NOS2,STAT1,STAT5B,MAP2K1,PPP3CA,MMP1,MAP2K7,NRAS,PIK3C2A,GRB2,IL10,CEBPB,TAF9B,TRAF6,BCL2L1,FOS,IL1RN,TGFB3,GTF2H1,PLAU,PTGS2,ESR1,UBE2I
Low	14day	p53 Signaling	13.7	0.283	CDKN2A,PIK3R1,CDK4,HIF1A,CCND1,PTEN,CHEK1,BCL2,RB1,CASP6,BBC3,JUN,THBS1,BRCA1,CTNNB1,TP53,WT1,PIK3C2A,HDAC1,PERP,CSNK1D,MDM2,BAX,SERPINE2,BCL2L1,SIRT1
Low	14day	ILK Signaling	13.6	0.205	MAP2K4,PIK3R1,PDPK1,HIF1A,NFKB1,CCND1,ITGB3,PTEN,PTK2,VEGFA,MYC,MTOR,JUN,RHOG,RHOB,CFL2,RHOT1,MAPK3,CREB1,IRS2,ITGB4,CTNNB1,NOS2,DSP,PXN,CASP3,PIK3C2A,RHOC,VIM,FOS,CDH1,PPP2R4,IRS1,PTGS2,MMP9
Low	14day	IL-10 Signaling	13.4	0.333	MAP2K4,CCR5,IL1RAPL2,IL10,IL36A,IL1F10,IL1R1,NFKB1,IL36B,TRAF6,FOS,HMOX1,IL36G,JUN,SP1,IL1RL2,IL1RN,IL36RN,LBP,CHUK,IL1RAP,MAP4K4
Low	14day	ErbB2-ErbB3 Signaling	13	0.364	RAF1,NRAS,PIK3C2A,GRB2,PIK3R1,HRAS,PDPK1,ERBB3,KRAS,CCND1,PTEN,MYC,SHC1,JUN,FOXO1,SP1,MAPK3,ERBB2,STAT5B,MAP2K1
Low	14day	Aryl Hydrocarbon Receptor Signaling	12.9	0.226	CDKN2A,NFIX,CDK4,NFKB1,CCND1,CHEK1,MYC,RB1,CCNA2,HSP90B1,JUN,SP1,CCND3,MAPK3,TGFB2,GSTM4,TP53,CCNE2,CYP1A1,CDK6,MDM2,BAX,CYP1B1,FOS,CCNE1,NFIA,ALDH1A2,TGFB3,RXRA,ESR1
Low	14day	Neuregulin Signaling	12.8	0.286	RAF1,NRAS,ERBB2IP,GRB2,PIK3R1,ITGA2,HRAS,PDPK1,PLCG1,ERBB3,KRAS,PTEN,MYC,SHC1,HSP90B1,MTOR,PTPN11,ERBB4,MAPK3,ERRFI1,ERBB2,STAT5B,MAP2K1,EGFR
Low	14day	Acute Myeloid Leukemia Signaling	12.7	0.295	MAP2K4,RUNX1,RAF1,MAP2K7,NRAS,PIK3C2A,GRB2,PIK3R1,FLT3,HRAS,KRAS,NFKB1,SPI1,CCND1,CSF1R,IDH1,KITLG,MYC,MTOR,MAPK3,KIT,STAT5B,MAP2K1
Low	14day	Dendritic Cell Maturation	12.6	0.214	MAP2K4,PIK3R1,IFNB1,LTB,JAK2,IL1F10,NFKB1,COL1A2,CD1D,IL36G,IL1RL2,MAPK3,CREB1,CHUK,STAT1,PIK3C2A,IL10,MYD88,IL36A,PLCG1,TLR9,IL36B,TRAF6,COL1A1,TLR4,COL5A3,CD40,IL1RN,FSCN1,IL36RN,COL3A1
Low	14day	Ovarian Cancer Signaling	12.5	0.227	CDKN2A,RAF1,PA2G4,PIK3R1,CDK4,HRAS,KRAS,CCND1,PTEN,BCL2,VEGFA,RB1,MTOR,MAPK3,SMO,CTNNB1,BRCA1,MAP2K1,EGFR,TP53,NRAS,PIK3C2A,APC,WNT3A,MSH2,PTGS2,WNT1,MMP9,WNT5A
Low	14day	Prolactin Signaling	12.5	0.306	RAF1,NRAS,PIK3C2A,GRB2,PIK3R1,HRAS,PDPK1,PLCG1,KRAS,JAK2,CEBPB,MYC,SHC1,FOS,JUN,SP1,PTPN11,IRS1,MAPK3,STAT5B,STAT1,MAP2K1
Low	14day	Non-Small Cell Lung Cancer Signaling	12.5	0.323	TP53,CDKN2A,RAF1,NRAS,PIK3C2A,PA2G4,GRB2,PIK3R1,CDK4,CDK6,PLCG1,HRAS,PDPK1,KRAS,CCND1,RB1,MAPK3,ERBB2,RXRA,MAP2K1,EGFR
Low	14day	Role of Tissue Factor in Cancer	12.5	0.252	CTGF,PIK3R1,HRAS,MMP13,KRAS,JAK2,EIF4E,F2,ITGB3,PTEN,LIMK1,VEGFA,MTOR,PAK1,CFL2,MAPK3,STAT5B,MMP1,EGFR,TP53,NRAS,PIK3C2A,CASP3,BCL2L1,PTPN11,CYR61
Low	14day	Mouse Embryonic Stem Cell Pluripotency	12.5	0.263	TP53,RAF1,ID2,NRAS,PIK3C2A,GRB2,PIK3R1,BMPR2,HRAS,KRAS,JAK2,SMAD5,ID3,APC,MYC,ID1,NANOG,WNT3A,PTPN11,MAPK3,SMO,SMAD4,CTNNB1,SMAD1,MAP2K1
Low	14day	Adipogenesis pathway	12.4	0.225	CDKN2A,FGF2,SMAD3,BMPR2,FBXW7,SMAD5,HIF1A,FGFR3,CTNNBIP1,EGR2,EZH2,CTBP2,SMO,CLOCK,STAT5B,SMAD1,TP53,PPARG,HDAC4,TXNIP,FGFR1,HDAC1,XBP1,CEBPB,FOXO1,SIRT1,KLF5,GTF2H1,WNT5A
Low	14day	Cyclins and Cell Cycle Regulation	12.1	0.293	TP53,CDKN2A,RAF1,CCNE2,HDAC4,PA2G4,WEE1,HDAC1,CDK4,CDK6,E2F3,CCND1,E2F6,RB1,CCNA2,CCNE1,CCND3,PPP2R4,E2F5,TGFB3,TGFB2,CDC25A
Low	14day	Ephrin Receptor Signaling	12	0.192	RAF1,ARPC1B,PTPN13,CXCL12,HRAS,ACP1,KRAS,JAK2,LIMK1,ROCK2,VEGFA,PTK2,SHC1,PAK1,CFL2,MAPK3,EFNB1,CREB1,ARPC3,RASA1,MAP2K1,PXN,NRAS,CXCR4,GRB2,ITGA2,PDGFB,GNAI2,WIPF1,PTPN11,GNAO1,MAP4K4,EPHA2
Low	14day	Thrombopoietin Signaling	11.9	0.345	RAF1,NRAS,PIK3C2A,GRB2,PIK3R1,HRAS,PLCG1,KRAS,JAK2,MYC,FOS,SHC1,JUN,PTPN11,MAPK3,IRS2,STAT5B,STAT1,MAP2K1
Low	14day	Apoptosis Signaling	11.8	0.271	TP53,MAP2K4,RAF1,MAP2K7,NRAS,CASP3,HRAS,PLCG1,KRAS,BAX,NFKB1,BAK1,DFFA,BCL2,BCL2L1,CASP6,MAPK3,CHUK,MAP2K1,MAP4K4,CASP7,BCL2L11,MCL1
Low	14day	ERK/MAPK Signaling	11.8	0.189	RAF1,PIK3R1,SRF,HRAS,KRAS,EIF4E,DUSP2,PTK2,MYC,SHC1,LAMTOR3,PAK1,PPP1R7,MAPK3,MKNK1,CREB1,STAT1,MAP2K1,PPARG,ETS1,MYCN,PXN,NRAS,PIK3C2A,GRB2,ITGA2,PLCG1,MKNK2,FOS,H3F3A/H3F3B,PPP2R4,PLA2G4B,ESR1
Low	14day	STAT3 Pathway	11.6	0.296	MAP2K4,RAF1,TGFBR1,NRAS,FGFR1,HRAS,BMPR2,KRAS,JAK2,IGF2R,DDR1,BCL2,FGFR3,TGFBR2,MYC,NTRK3,MAPK3,IGF1R,MAP2K1,EGFR,CDC25A
Low	14day	Oncostatin M Signaling	11.6	0.455	RAF1,NRAS,MMP3,GRB2,HRAS,MMP13,KRAS,JAK2,SHC1,MAPK3,PLAU,STAT5B,STAT1,MAP2K1,MMP1
Low	14day	Neurotrophin/TRK Signaling	11.6	0.312	MAP2K4,RAF1,MAP2K7,NRAS,PIK3C2A,BDNF,GRB2,PIK3R1,HRAS,PDPK1,PLCG1,KRAS,SHC1,FOS,JUN,PTPN11,NTRK3,MAPK3,CREB1,MAP2K1
Low	14day	Human Embryonic Stem Cell Pluripotency	11.5	0.215	TGFBR1,FGF2,BDNF,SMAD3,PIK3R1,PDPK1,BMPR2,SMAD5,FGFR3,TGFBR2,TGFB2,SMO,SMAD4,CTNNB1,SMAD1,BMP1,PIK3C2A,FGFR1,ACVR1,PDGFB,APC,WNT3A,NANOG,FOXO1,NTRK3,TGFB3,WNT1,WNT5A
Low	14day	Toll-like Receptor Signaling	11.5	0.292	MAP2K4,MYD88,IL36A,IL1F10,NFKB1,TLR9,IRAK1,IL36B,TRAF6,FOS,TLR4,IL36G,TLR10,JUN,IL1RN,IL36RN,TLR1,LBP,CHUK,MAP4K4,IRAK2
Low	14day	JAK/Stat Signaling	11.5	0.292	RAF1,NRAS,PIK3C2A,GRB2,PIK3R1,HRAS,KRAS,JAK2,CEBPB,NFKB1,BCL2L1,FOS,SHC1,MTOR,JUN,PTPN11,MAPK3,STAT5B,STAT1,MAP2K1,CCKBR
Low	14day	Germ Cell-Sertoli Cell Junction Signaling	11.4	0.2	MAP2K4,TGFBR1,PIK3R1,HRAS,PDPK1,KRAS,LIMK1,PTK2,TGFBR2,PAK1,RHOG,RHOB,CFL2,RHOT1,MAPK3,TGFB2,CTNNB1,MAP2K1,PXN,MAP2K7,NRAS,PIK3C2A,RHOC,TUBB2A,ITGA2,CDH1,TUBA1A,TGFB3,ZYX,CLINT1
Low	14day	Cardiac Hypertrophy Signaling	11.2	0.167	MAP2K4,RAF1,TGFBR1,PIK3R1,SRF,HRAS,ATF6,KRAS,EIF4E,ROCK2,TGFBR2,MTOR,JUN,RHOG,RHOB,IGF1,RHOT1,MAPK3,CREB1,TGFB2,IGF1R,MAP2K1,PPP3CA,MAP2K7,NRAS,PIK3C2A,GRB2,RHOC,IL6R,PLCG1,GNAI2,ADSS,IRS1,GNAO1,TGFB3,MEF2C
Low	14day	Huntington's Disease Signaling	11.1	0.166	MAP2K4,BDNF,REST,PIK3R1,HSPA1A/HSPA1B,PDPK1,HRAS,VTI1B,CASP6,SHC1,MTOR,POLR2C,JUN,IGF1,SP1,MAPK3,CREB1,IGF1R,RASA1,EGFR,TP53,NEUROD1,MAP2K7,HDAC4,CASP3,PIK3C2A,GRB2,HDAC1,BAX,UBE2S,STX1A,SNAP25,TAF9B,BCL2L1,SNCA,CASP7
Low	14day	Role of NANOG in Mammalian Embryonic Stem Cell Pluripotency	11	0.229	RAF1,PIK3R1,HRAS,BMPR2,KRAS,SMAD5,JAK2,SHC1,MAPK3,SMO,SMAD4,CTNNB1,MAP2K1,SMAD1,BMP1,TP53,NRAS,PIK3C2A,GRB2,APC,WNT3A,NANOG,WNT1,TCL1A,WNT5A
Low	14day	Melanoma Signaling	10.9	0.381	TP53,CDKN2A,RAF1,NRAS,PIK3C2A,PIK3R1,CDK4,HRAS,MDM2,KRAS,CCND1,PTEN,RB1,CDH1,MAPK3,MAP2K1
Low	14day	GM-CSF Signaling	10.9	0.306	ETS1,RUNX1,RAF1,NRAS,PIK3C2A,GRB2,PIK3R1,HRAS,KRAS,JAK2,CCND1,BCL2L1,SHC1,PTPN11,MAPK3,STAT5B,STAT1,MAP2K1,PPP3CA
Low	14day	Regulation of IL-2 Expression in Activated and Anergic T Lymphocytes	10.9	0.273	MAP2K4,RAF1,MAP2K7,TGFBR1,NRAS,GRB2,SMAD3,HRAS,PLCG1,KRAS,NFKB1,TGFBR2,FOS,JUN,MAPK3,TGFB3,TGFB2,SMAD4,CHUK,MAP2K1,PPP3CA
Low	14day	PDGF Signaling	10.9	0.273	MAP2K4,RAF1,NRAS,PIK3C2A,GRB2,PIK3R1,SRF,ACP1,HRAS,PLCG1,KRAS,JAK2,PDGFB,MYC,SHC1,FOS,JUN,MAPK3,STAT1,MAP2K1,RASA1
Low	14day	ErbB Signaling	10.9	0.259	MAP2K4,RAF1,NRAS,PIK3C2A,GRB2,PIK3R1,HRAS,PDPK1,PLCG1,ERBB3,KRAS,SHC1,FOS,MTOR,PAK1,JUN,FOXO1,ERBB4,MAPK3,ERBB2,MAP2K1,EGFR
Low	14day	EGF Signaling	10.7	0.321	MAP2K4,RAF1,MAP2K7,PIK3C2A,GRB2,PIK3R1,SRF,HRAS,PLCG1,FOS,SHC1,MTOR,JUN,MAPK3,STAT1,MAP2K1,RASA1,EGFR
Low	14day	Small Cell Lung Cancer Signaling	10.7	0.282	TP53,CCNE2,PIK3C2A,PA2G4,PIK3R1,CDK4,CDK6,NFKB1,CCND1,PTEN,BCL2,TRAF6,PTK2,MYC,RB1,BCL2L1,CCNE1,CHUK,PTGS2,RXRA
Low	14day	HGF Signaling	10.7	0.231	ETS1,MAP2K4,CDKN2A,RAF1,MAP2K7,PXN,NRAS,PIK3C2A,GRB2,PIK3R1,ITGA2,PLCG1,HRAS,KRAS,CCND1,MET,PTK2,FOS,PAK1,JUN,PTPN11,MAPK3,PTGS2,MAP2K1
Low	14day	Thyroid Cancer Signaling	10.5	0.395	TP53,PPARG,NRAS,BDNF,HRAS,KRAS,CCND1,MYC,SHC1,CDH1,NTRK3,MAPK3,CTNNB1,RXRA,MAP2K1
Low	14day	Endometrial Cancer Signaling	10.3	0.327	TP53,RAF1,NRAS,PIK3C2A,GRB2,PIK3R1,PDPK1,HRAS,KRAS,CCND1,PTEN,MYC,CDH1,MAPK3,ERBB2,CTNNB1,MAP2K1
Low	14day	Estrogen-mediated S-phase Entry	10	0.5	MYC,CCNA2,RB1,E2F6,CCNE2,CCNE1,E2F5,CDK4,E2F3,CCND1,ESR1,CDC25A
Low	14day	Estrogen-Dependent Breast Cancer Signaling	9.92	0.29	NRAS,PIK3C2A,PIK3R1,TERT,HRAS,KRAS,NFKB1,CCND1,FOS,JUN,IGF1,SP1,MAPK3,CREB1,IGF1R,STAT5B,ESR1,EGFR
Low	14day	Telomerase Signaling	9.85	0.232	TP53,ETS1,RAF1,HDAC4,NRAS,PIK3C2A,GRB2,PIK3R1,HDAC1,TERT,HRAS,PDPK1,KRAS,MYC,SHC1,RB1,HSP90B1,SP1,PPP2R4,MAPK3,MAP2K1,EGFR
Low	14day	Axonal Guidance Signaling	9.77	0.12	RAF1,PIK3R1,CXCL12,MMP13,HRAS,KRAS,LIMK1,PTK2,ROCK2,VEGFA,PAK1,CFL2,MAPK3,RASA1,ADAMTS1,TUBB2A,PDGFB,MET,PTPN11,GNAO1,RTN4,EPHA2,WNT1,ARPC1B,BDNF,EIF4E,SHC1,IGF1,EFNB1,MKNK1,SMO,ARPC3,ERBB2,MAP2K1,PPP3CA,BMP1,PXN,NRAS,PIK3C2A,CXCR4,GRB2,ITGA2,PLCG1,GNAI2,WIPF1,WNT3A,TUBA1A,NTRK3,MMP9,WNT5A
Low	14day	Gα12/13 Signaling	9.76	0.211	MAP2K4,RAF1,MAP2K7,PXN,NRAS,PIK3C2A,PIK3R1,HRAS,KRAS,NFKB1,F2,CDH11,PTK2,ROCK2,CDH1,JUN,CDH5,MAPK3,MEF2C,CHUK,MAPK7,CTNNB1,MAP2K1,RASA1
Low	14day	NGF Signaling	9.75	0.219	TP53,MAP2K4,RAF1,NRAS,PIK3C2A,GRB2,PIK3R1,HRAS,PDPK1,PLCG1,KRAS,BAX,NFKB1,ROCK2,TRAF6,SHC1,RHOG,PTPN11,MAPK3,CREB1,CHUK,MAPK7,MAP2K1
Low	14day	VEGF Signaling	9.59	0.236	RAF1,PXN,NRAS,PIK3C2A,GRB2,PIK3R1,HRAS,PLCG1,KRAS,HIF1A,ELAVL1,BCL2,PTK2,VEGFA,ROCK2,BCL2L1,SHC1,FOXO1,PTPN11,MAPK3,MAP2K1
Low	14day	Myc Mediated Apoptosis Signaling	9.47	0.293	TP53,MAP2K4,CDKN2A,NRAS,PIK3C2A,CASP3,GRB2,PIK3R1,HRAS,KRAS,BAX,BCL2,FADD,MYC,SHC1,IGF1,IGF1R
Low	14day	HER-2 Signaling in Breast Cancer	9.42	0.257	TP53,CCNE2,NRAS,PIK3C2A,GRB2,PIK3R1,CDK6,HRAS,PLCG1,MDM2,KRAS,ERBB3,CCND1,ITGB3,CCNE1,FOXO1,ITGB4,ERBB2,EGFR
Low	14day	GDNF Family Ligand-Receptor Interactions	9.3	0.269	MAP2K4,RAF1,NRAS,PIK3C2A,GRB2,PIK3R1,HRAS,PLCG1,KRAS,FOS,SHC1,JUN,IRS1,MAPK3,CREB1,IRS2,MAP2K1,RASA1
Low	14day	Renal Cell Carcinoma Signaling	9.19	0.265	ETS1,RAF1,NRAS,PIK3C2A,GRB2,PIK3R1,HRAS,KRAS,HIF1A,PDGFB,VEGFA,MET,FOS,PAK1,JUN,PTPN11,MAPK3,MAP2K1
Low	14day	Wnt/β-catenin Signaling	9.17	0.173	CDKN2A,TGFBR1,BMPR2,CCND1,TGFBR2,MYC,JUN,TGFB2,SMO,CTNNB1,SOX4,TP53,AXIN2,HDAC1,ACVR1,CSNK1D,MDM2,APC,CDH1,WNT3A,CDH5,PPP2R4,GNAO1,TGFB3,NR5A2,WNT1,ACVR2A,WNT5A
Low	14day	Hepatic Cholestasis	9.13	0.178	MAP2K4,IL1F10,NFKB1,IRAK1,IL36G,JUN,IL1RL2,NR1I2,TGFB2,CHUK,LBP,IL1RAP,ABCB1,IL1RAPL2,MYD88,IL36A,IL1R1,IL36B,TRAF6,TLR4,IL1RN,IL36RN,TGFB3,NR5A2,RXRA,ESR1,IRAK2
Low	14day	B Cell Receptor Signaling	9.1	0.172	MAP2K4,RAF1,PIK3R1,PDPK1,HRAS,KRAS,BCL6,NFKB1,PTEN,PTK2,SHC1,MTOR,JUN,CFL2,MAPK3,CREB1,CHUK,MAP2K1,PPP3CA,ETS1,MAP2K7,NRAS,PIK3C2A,GRB2,BCL2L1,PTPN11,FOXO1,MEF2C
Low	14day	PEDF Signaling	9.08	0.261	TP53,PPARG,RAF1,NRAS,PIK3C2A,BDNF,PIK3R1,SRF,HRAS,KRAS,ZEB1,NFKB1,BCL2,ROCK2,BCL2L1,MAPK3,CHUK,CASP7
Low	14day	IL-3 Signaling	8.96	0.257	RAF1,NRAS,PIK3C2A,GRB2,PIK3R1,HRAS,KRAS,JAK2,FOS,SHC1,PAK1,JUN,FOXO1,MAPK3,STAT5B,STAT1,MAP2K1,PPP3CA
Low	14day	FLT3 Signaling in Hematopoietic Progenitor Cells	8.96	0.257	RAF1,NRAS,PIK3C2A,GRB2,PIK3R1,FLT3,HRAS,PDPK1,KRAS,EIF4E,SHC1,MTOR,PTPN11,MAPK3,CREB1,STAT5B,STAT1,MAP2K1
Low	14day	IL-12 Signaling and Production in Macrophages	8.84	0.198	MAP2K4,PPARG,PIK3C2A,IL10,MYD88,PIK3R1,IL12RB2,CEBPB,NFKB1,SPI1,TRAF6,TLR4,FOS,JUN,CD40,MAPK3,TGFB3,TGFB2,CHUK,RXRA,STAT1,NOS2,MAP2K1
Low	14day	Epithelial Adherens Junction Signaling	8.76	0.182	DLL1,NRAS,TGFBR1,ARPC1B,FGFR1,TUBB2A,ACVR1,BMPR2,HRAS,KRAS,APC,PTEN,MET,TGFBR2,CDH1,NOTCH2,TUBA1A,TGFB2,ZYX,ARPC3,CLINT1,CTNNB1,NOTCH1,ACVR2A,EGFR
Low	14day	LPS-stimulated MAPK Signaling	8.75	0.25	MAP2K4,RAF1,NRAS,PIK3C2A,PIK3R1,SRF,HRAS,KRAS,NFKB1,FOS,TLR4,PAK1,JUN,MAPK3,CREB1,LBP,CHUK,MAP2K1
Low	14day	BMP signaling pathway	8.64	0.247	MAP2K4,RAF1,NRAS,GRB2,HRAS,BMPR2,KRAS,SMAD5,NFKB1,PITX2,JUN,RUNX2,MAPK3,CREB1,SMAD4,MAP2K1,SMAD1,BMP1
Low	14day	Atherosclerosis Signaling	8.64	0.202	CCR3,MMP3,CXCR4,IL36A,CXCL12,MMP13,IL1F10,NFKB1,PDGFB,IL36B,COL1A2,COL1A1,IL36G,COL5A3,CD40,IL1RN,PLA2G4B,IL36RN,ALOX5,MMP9,MMP1,COL3A1
Low	14day	iNOS Signaling	8.58	0.326	MYD88,HMGA1,JAK2,NFKB1,IRAK1,TRAF6,FOS,TLR4,JUN,CHUK,LBP,NOS2,STAT1,IRAK2
Low	14day	Chemokine Signaling	8.51	0.258	CCR3,RAF1,CCR5,NRAS,CXCR4,CXCL12,HRAS,PLCG1,KRAS,LIMK1,PTK2,GNAI2,ROCK2,FOS,JUN,MAPK3,MAP2K1
Low	14day	Erythropoietin Signaling	8.4	0.254	RAF1,NRAS,PIK3C2A,GRB2,PIK3R1,HRAS,PDPK1,PLCG1,KRAS,JAK2,NFKB1,SHC1,FOS,JUN,MAPK3,STAT5B,MAP2K1
Low	14day	IL-17 Signaling	8.3	0.25	MAP2K4,NRAS,PIK3C2A,MMP3,PIK3R1,HRAS,KRAS,CEBPB,JAK2,NFKB1,TRAF6,JUN,MAPK3,CRP,PTGS2,NOS2,MAP2K1
Low	14day	Signaling by Rho Family GTPases	8.23	0.143	MAP2K4,RAF1,ARPC1B,SEPT3,PIK3R1,WASF3,NFKB1,CDH11,LIMK1,ROCK2,PTK2,STMN1,PAK1,JUN,RHOG,RHOB,CFL2,RHOT1,MAPK3,ARPC3,MAP2K1,MAP2K7,PIK3C2A,RHOC,ITGA2,VIM,GNAI2,FOS,WIPF1,CDH1,CDH5,GNAO1
Low	14day	PAK Signaling	8.23	0.221	MAP2K4,RAF1,PXN,NRAS,PIK3C2A,CASP3,GRB2,PIK3R1,ITGA2,HRAS,KRAS,PDGFB,LIMK1,PTK2,SHC1,PAK1,CFL2,MAPK3,MAP2K1
Low	14day	Insulin Receptor Signaling	8.11	0.183	RAF1,NRAS,PIK3C2A,GRB2,PIK3R1,HRAS,PDPK1,KRAS,JAK2,EIF4E,GRB10,PTEN,SHC1,MTOR,GYS1,FOXO1,PTPN11,PPP1R7,IRS1,MAPK3,RPTOR,IRS2,MAP2K1
Low	14day	Regulation of Cellular Mechanics by Calpain Protease	7.95	0.273	PXN,NRAS,GRB2,ITGA2,CDK6,CDK4,HRAS,KRAS,CCND1,PTK2,CCNA2,RB1,CCNE1,MAPK3,EGFR
Low	14day	HMGB1 Signaling	7.67	0.188	MAP2K4,MAP2K7,NRAS,PIK3C2A,RHOC,PIK3R1,HRAS,KRAS,IL1R1,NFKB1,FOS,TLR4,RHOG,JUN,SP1,RHOB,RHOT1,MAPK3,TGFB3,TGFB2,MAP2K1
Low	14day	PI3K Signaling in B Lymphocytes	7.55	0.177	RAF1,NRAS,PIK3R1,HRAS,PDPK1,PLCG1,KRAS,ATF6,PLEKHA4,NFKB1,PTEN,TLR4,FOS,JUN,CD40,IRS1,MAPK3,CREB1,IRS2,CHUK,MAP2K1,PPP3CA
Low	14day	Agrin Interactions at Neuromuscular Junction	7.54	0.239	MAP2K4,PXN,NRAS,ITGA2,HRAS,KRAS,ERBB3,ITGB3,PTK2,LAMC1,PAK1,JUN,ERBB4,MAPK3,ERBB2,EGFR
Low	14day	CXCR4 Signaling	7.33	0.161	MAP2K4,RAF1,PXN,NRAS,PIK3C2A,RHOC,CXCR4,PIK3R1,CXCL12,HRAS,KRAS,PTK2,ROCK2,GNAI2,FOS,PAK1,RHOG,JUN,RHOB,RHOT1,MAPK3,GNAO1,ELMO2,MAP2K1
Low	14day	IL-2 Signaling	7.27	0.264	FOS,SHC1,RAF1,JUN,NRAS,PTPN11,PIK3C2A,GRB2,MAPK3,PIK3R1,HRAS,KRAS,STAT5B,MAP2K1
Low	14day	Integrin Signaling	7.23	0.142	MAP2K4,RAF1,ARPC1B,PIK3R1,HRAS,KRAS,ITGB3,PTEN,PTK2,SHC1,PAK1,RHOG,RHOB,RHOT1,MAPK3,ARPC3,ITGB4,MAP2K1,PXN,NRAS,PIK3C2A,RHOC,GRB2,ITGA2,PLCG1,PDGFB,WIPF1,ZYX
Low	14day	IL-15 Signaling	7.19	0.242	RAF1,NRAS,PIK3C2A,PIK3R1,HRAS,PLCG1,KRAS,JAK2,NFKB1,PTK2,SHC1,BCL2L1,MAPK3,STAT5B,MAP2K1
Low	14day	LXR/RXR Activation	7.18	0.183	SCD,IL1RAPL2,IL36A,IL1F10,IL1R1,NFKB1,IL36B,TLR4,IL36G,LDLR,IL1RL2,IL1RN,MYLIP,IL36RN,LBP,PTGS2,RXRA,NOS2,IL1RAP,MMP9
Low	14day	Antiproliferative Role of TOB in T Cell Signaling	7.08	0.385	TGFBR2,CCNA2,RB1,CCNE2,CCNE1,TGFBR1,SMAD3,TGFB3,TGFB2,SMAD4
Low	14day	Ephrin B Signaling	7.07	0.222	PXN,CXCR4,CXCL12,ACP1,HRAS,HNRNPK,LIMK1,ROCK2,PTK2,GNAI2,PAK1,CFL2,MAPK3,EFNB1,GNAO1,CTNNB1
Low	14day	CNTF Signaling	7.05	0.277	RAF1,MTOR,NRAS,PTPN11,PIK3C2A,GRB2,MAPK3,PIK3R1,HRAS,KRAS,JAK2,STAT1,MAP2K1
Low	14day	Glioma Invasiveness Signaling	7.05	0.255	PTK2,RHOG,NRAS,RHOB,PIK3C2A,RHOT1,RHOC,MAPK3,PIK3R1,HRAS,KRAS,PLAU,MMP9,ITGB3
Low	14day	14-3-3-mediated Signaling	7.04	0.18	MAP2K4,RAF1,NRAS,PIK3C2A,GRB2,PIK3R1,TUBB2A,HRAS,VIM,PLCG1,KRAS,BAX,FOS,JUN,TUBA1A,FOXO1,MAPK3,PDCD6IP,MAP2K1,SNCA
Low	14day	Protein Kinase A Signaling	7.02	0.112	ENPP6,RAF1,TGFBR1,AKAP8,PTPN13,SMAD3,ACP1,NFKB1,ANAPC1,PTPN12,DUSP2,PTEN,TGFBR2,ROCK2,CDC25B,PTK2,PHKB,GYS1,PPP1R7,MAPK3,CREB1,TGFB2,SMO,SMAD4,CHUK,DUSP12,CTNNB1,MAP2K1,PPP3CA,CDC25A,PXN,PTPRK,PTPRD,PLCG1,GNAI2,H3F3A/H3F3B,PTPN11,CDC14B,TGFB3,PTGS2
Low	14day	Rac Signaling	6.96	0.186	MAP2K4,RAF1,MAP2K7,NRAS,PIK3C2A,ARPC1B,PIK3R1,ITGA2,HRAS,KRAS,NFKB1,LIMK1,PTK2,PAK1,JUN,CFL2,MAPK3,ARPC3,MAP2K1
Low	14day	Induction of Apoptosis by HIV1	6.84	0.246	TP53,MAP2K4,MAP2K7,CASP3,CXCR4,BAX,NFKB1,DFFA,BAK1,BCL2,FADD,BCL2L1,BBC3,CHUK
Low	14day	Growth Hormone Signaling	6.8	0.227	PIK3C2A,PIK3R1,SRF,PLCG1,PDPK1,JAK2,FOS,IGF1,IRS1,MAPK3,CSHL1,IGFBP3,IGF1R,STAT5B,STAT1
Low	14day	UVA-Induced MAPK Signaling	6.76	0.2	TP53,MAP2K4,NRAS,PIK3C2A,CASP3,PIK3R1,HRAS,PARP8,PLCG1,KRAS,FOS,BCL2L1,MTOR,JUN,MAPK3,STAT1,EGFR
Low	14day	Actin Nucleation by ARP-WASP Complex	6.71	0.26	NRAS,ARPC1B,RHOC,GRB2,ITGA2,HRAS,KRAS,ROCK2,WIPF1,RHOG,RHOB,RHOT1,ARPC3
Low	14day	FAK Signaling	6.6	0.195	RAF1,PXN,NRAS,PIK3C2A,GRB2,PIK3R1,ITGA2,HRAS,PDPK1,PLCG1,KRAS,PTEN,PTK2,PAK1,MAPK3,MAP2K1,EGFR
Low	14day	HIF1α Signaling	6.6	0.186	TP53,NRAS,PIK3C2A,MMP3,MMP16,PIK3R1,HRAS,MMP13,MDM2,KRAS,HIF1A,VEGFA,JUN,MAPK3,MAPK7,NOS2,MMP9,MMP1
Low	14day	Renin-Angiotensin Signaling	6.55	0.176	MAP2K4,RAF1,NRAS,PIK3C2A,GRB2,PIK3R1,HRAS,PLCG1,KRAS,JAK2,NFKB1,PTK2,SHC1,FOS,PAK1,JUN,MAPK3,STAT1,MAP2K1
Low	14day	Factors Promoting Cardiogenesis in Vertebrates	6.45	0.191	CCNE2,TGFBR1,ACVR1,BMPR2,SMAD5,APC,TGFBR2,CCNE1,TGFB2,SMO,TGFB3,SMAD4,MEF2C,CTNNB1,SMAD1,ACVR2A,BMP1
Low	14day	Role of JAK1 and JAK3 in γc Cytokine Signaling	6.44	0.23	NRAS,PIK3C2A,GRB2,PIK3R1,HRAS,KRAS,JAK2,SHC1,PTPN11,IRS1,MAPK3,IRS2,STAT5B,STAT1
Low	14day	MIF Regulation of Innate Immunity	6.41	0.297	MAP2K4,TP53,TLR4,FOS,MIF,JUN,MAPK3,PLA2G4B,PTGS2,NFKB1,NOS2
Low	14day	Granulocyte Adhesion and Diapedesis	6.31	0.152	MMP3,IL1RAPL2,CXCR4,MMP16,ITGA2,IL36A,CXCL12,MMP13,IL1F10,IL1R1,ITGB3,IL36B,GNAI2,IL36G,CLDN12,IL1RL2,CDH5,IL1RN,IL36RN,IL1RAP,MMP9,MMP1
Low	14day	Breast Cancer Regulation by Stathmin1	6.29	0.138	RAF1,PIK3R1,HRAS,KRAS,E2F3,LIMK1,ROCK2,STMN1,E2F6,SHC1,PAK1,PPP1R7,MAPK3,E2F5,MAP2K1,TP53,CCNE2,NRAS,PIK3C2A,GRB2,TUBB2A,GNAI2,CCNE1,TUBA1A,PPP2R4
Low	14day	Melanocyte Development and Pigmentation Signaling	6.24	0.195	RAF1,NRAS,PIK3C2A,GRB2,PIK3R1,HRAS,PLCG1,KRAS,BCL2,KITLG,SHC1,PTPN11,MAPK3,CREB1,KIT,MAP2K1
Low	14day	Regulation of eIF4 and p70S6K Signaling	6.24	0.156	RAF1,NRAS,PIK3C2A,EIF4EBP2,GRB2,PIK3R1,ITGA2,HRAS,PDPK1,EIF3J,KRAS,EIF4E,SHC1,MTOR,EIF4G2,PPP2R4,IRS1,MAPK3,MKNK1,AGO1,MAP2K1
Low	14day	Role of MAPK Signaling in the Pathogenesis of Influenza	6.17	0.219	MAP2K4,RAF1,MAP2K7,NRAS,CASP3,MAPK3,PLA2G4B,IFNB1,HRAS,KRAS,BAX,PTGS2,MAP2K1,BCL2
Low	14day	Systemic Lupus Erythematosus Signaling	6.09	0.143	NRAS,PIK3C2A,GRB2,IL10,PIK3R1,IL6R,IL36A,HRAS,PLCG1,KRAS,C8A,IL1F10,TLR9,IL36B,FOS,IL36G,MTOR,JUN,CD40,IL1RN,MAPK3,IL36RN,PRPF40A
Low	14day	FGF Signaling	6.09	0.19	FGF16,RAF1,PIK3C2A,GRB2,FGF2,PIK3R1,FGFR1,HRAS,PLCG1,FGFR3,MET,PTPN11,MAPK3,CREB1,MAP2K1,FGF7
Low	14day	ErbB4 Signaling	6.09	0.232	SHC1,RAF1,NRAS,PIK3C2A,GRB2,ERBB4,PIK3R1,MAPK3,PLCG1,PDPK1,HRAS,KRAS,MAP2K1
Low	14day	Angiopoietin Signaling	6.08	0.215	NRAS,PIK3C2A,GRB2,PIK3R1,HRAS,KRAS,NFKB1,PTK2,PAK1,FOXO1,PTPN11,CHUK,STAT5B,RASA1
Low	14day	Role of NFAT in Cardiac Hypertrophy	6.05	0.138	MAP2K4,RAF1,MAP2K7,HDAC4,TGFBR1,NRAS,PIK3C2A,GRB2,PIK3R1,HDAC1,HRAS,PLCG1,KRAS,GNAI2,TGFBR2,SHC1,IGF1,MAPK3,IGF1R,TGFB3,TGFB2,MEF2C,MAP2K1,PPP3CA
Low	14day	T Cell Receptor Signaling	6.03	0.179	MAP2K4,RAF1,NRAS,PIK3C2A,GRB2,PIK3R1,HRAS,PLCG1,KRAS,NFKB1,FOS,JUN,MAPK3,CHUK,MAP2K1,RASA1,PPP3CA
Low	14day	Endothelin-1 Signaling	6	0.141	RAF1,NRAS,PIK3C2A,CASP3,GRB2,PIK3R1,HRAS,PLCG1,KRAS,MYC,GNAI2,HMOX1,SHC1,CASP6,FOS,JUN,MAPK3,GNAO1,PLA2G4B,PTGS2,MAPK7,NOS2,CASP7
Low	14day	Inhibition of Angiogenesis by TSP1	5.96	0.303	MAP2K4,VEGFA,TP53,TGFBR2,CD47,JUN,TGFBR1,CASP3,THBS1,MMP9
Low	14day	Xenobiotic Metabolism Signaling	5.92	0.118	MAP2K4,UGT2B28,RAF1,PIK3R1,HRAS,KRAS,NFKB1,UGT2B15,HMOX1,HSP90B1,CES1,NR1I2,MAPK3,GSTM4,NOS2,MAP2K1,ABCB1,MAP2K7,CYP1A1,NRAS,HDAC4,PIK3C2A,UGT2B17,UGT8,CYP1B1,PPP2R4,SMOX,ALDH1A2,MAPK7,RXRA
Low	14day	TREM1 Signaling	5.83	0.206	MYD88,IL10,GRB2,PLCG1,JAK2,NFKB1,TLR9,IRAK1,TLR4,TLR10,CD40,MAPK3,TLR1,STAT5B
Low	14day	UVB-Induced MAPK Signaling	5.83	0.24	MAP2K4,TP53,FOS,MTOR,JUN,H3F3A/H3F3B,PIK3C2A,PIK3R1,MAPK3,MAP2K1,EIF4E,EGFR
Low	14day	Altered T Cell and B Cell Signaling in Rheumatoid Arthritis	5.81	0.192	IL10,IL36A,LTB,IL1F10,NFKB1,TLR9,IL36B,TLR4,TLR10,IL36G,CD40,IL1RN,TLR1,IL36RN,CHUK
Low	14day	UVC-Induced MAPK Signaling	5.8	0.262	MAP2K4,TP53,RAF1,FOS,JUN,NRAS,MAPK3,HRAS,KRAS,MAP2K1,EGFR
Low	14day	Actin Cytoskeleton Signaling	5.79	0.127	RAF1,ARPC1B,FGF2,PIK3R1,HRAS,KRAS,F2,LIMK1,ROCK2,PTK2,SHC1,PAK1,CFL2,MAPK3,ARPC3,LBP,MAP2K1,FGF7,FGF16,PXN,NRAS,PIK3C2A,GRB2,ITGA2,APC,PDGFB
Low	14day	Hereditary Breast Cancer Signaling	5.71	0.156	TP53,NRAS,HDAC4,PIK3C2A,WEE1,PIK3R1,HDAC1,CDK6,CDK4,HRAS,KRAS,CCND1,CHEK1,PTEN,RB1,POLR2C,MSH2,FANCD2,BRCA1
Low	14day	Thrombin Signaling	5.61	0.13	RAF1,NRAS,PIK3C2A,RHOC,GRB2,PIK3R1,HRAS,PDPK1,PLCG1,KRAS,NFKB1,F2,PTK2,ROCK2,GNAI2,SHC1,RHOG,RHOB,RHOT1,MAPK3,GNAO1,CREB1,MAP2K1,EGFR
Low	14day	VEGF Family Ligand-Receptor Interactions	5.59	0.197	VEGFA,FOS,SHC1,RAF1,NRAS,PIK3C2A,GRB2,MAPK3,PIK3R1,PLA2G4B,PLCG1,HRAS,KRAS,MAP2K1
Low	14day	Communication between Innate and Adaptive Immune Cells	5.55	0.21	IL10,IL36A,IFNB1,IL1F10,TLR9,IL36B,TLR4,TLR10,IL36G,CD40,IL1RN,TLR1,IL36RN
Low	14day	Role of Oct4 in Mammalian Embryonic Stem Cell Pluripotency	5.48	0.244	TP53,CASP6,RB1,NANOG,PHB,REST,CCNF,JARID2,NR5A2,BRCA1,IGF2BP1
Low	14day	Pyridoxal 5'-phosphate Salvage Pathway	5.47	0.206	MAP2K4,CSNK1D,CDK6,CDK4,PLK1,LIMK1,IRAK1,PAK1,MAPK3,MAPK7,MAP2K1,ACVR2A,DYRK1A
Low	14day	p70S6K Signaling	5.42	0.155	RAF1,NRAS,PIK3C2A,GRB2,PIK3R1,HRAS,PDPK1,PLCG1,KRAS,F2,GNAI2,SHC1,MTOR,PPP2R4,IRS1,MAPK3,MAP2K1,EGFR
Low	14day	CD40 Signaling	5.39	0.203	TRAF6,MAP2K4,FOS,MAP2K7,JUN,CD40,PIK3C2A,MAPK3,PIK3R1,PTGS2,CHUK,NFKB1,MAP2K1
Low	14day	LPS/IL-1 Mediated Inhibition of RXR Function	5.28	0.122	MAP2K4,ABCB1,MAP2K7,IL1RAPL2,MYD88,IL36A,IL1F10,IL1R1,IRAK1,IL36B,TRAF6,TLR4,IL36G,JUN,IL1RL2,IL1RN,NR1I2,SMOX,ALDH1A2,IL36RN,GSTM4,NR5A2,LBP,RXRA,IL1RAP
Low	14day	Production of Nitric Oxide and Reactive Oxygen Species in Macrophages	5.26	0.132	MAP2K4,MAP2K7,PIK3C2A,RHOC,PIK3R1,PLCG1,JAK2,NFKB1,SPI1,FOS,TLR4,RHOG,JUN,RHOB,PPP2R4,PPP1R7,RHOT1,MAPK3,CHUK,STAT1,NOS2,MAP2K1
Low	14day	RAR Activation	5.17	0.126	MAP2K4,RDH10,SMAD3,PIK3R1,PDPK1,SMAD5,JAK2,NFKB1,PTEN,VEGFA,FOS,JUN,ALDH1A2,IGFBP3,TGFB3,TGFB2,GTF2H1,SMAD4,RXRA,STAT5B,MAP2K1,SMAD1,MMP1
Low	14day	Ceramide Signaling	5.16	0.182	MAP2K4,RAF1,FOS,JUN,NRAS,PIK3C2A,PPP2R4,PIK3R1,MAPK3,HRAS,KRAS,NFKB1,MAP2K1,BCL2
Low	14day	SAPK/JNK Signaling	5.13	0.17	TP53,MAP2K4,MAP2K7,NRAS,PIK3C2A,GRB2,PIK3R1,HRAS,KRAS,HNRNPK,FADD,SHC1,JUN,IRS1,MAP4K4
Low	14day	Cell Cycle Regulation by BTG Family Proteins	5	0.273	RB1,E2F6,CCNE2,CCNE1,PPP2R4,E2F5,CDK4,E2F3,CCND1
Low	14day	mTOR Signaling	4.97	0.126	MAPKAP1,NRAS,PIK3C2A,RHOC,PIK3R1,HRAS,PDPK1,EIF3J,KRAS,HIF1A,EIF4E,VEGFA,HMOX1,MTOR,RHOG,EIF4G2,RHOB,PPP2R4,RHOT1,IRS1,MAPK3,RPTOR
Low	14day	Leukocyte Extravasation Signaling	4.97	0.123	MAP2K4,PXN,PIK3C2A,MMP3,CXCR4,PIK3R1,MMP16,ITGA2,CXCL12,PLCG1,MMP13,ITGB3,PTK2,ROCK2,GNAI2,F11R,WIPF1,CLDN12,PTPN11,CDH5,CTNNB1,MMP9,MMP1
Low	14day	Tec Kinase Signaling	4.96	0.134	MAP2K4,PIK3C2A,RHOC,PIK3R1,ITGA2,PLCG1,JAK2,NFKB1,FADD,PTK2,GNAI2,TLR4,FOS,PAK1,RHOG,RHOB,RHOT1,GNAO1,STAT5B,STAT1
Low	14day	GADD45 Signaling	4.96	0.368	TP53,CCNE2,CCNE1,CCND3,CDK4,BRCA1,CCND1
Low	14day	Semaphorin Signaling in Neurons	4.91	0.216	ROCK2,PTK2,MET,PAK1,RHOG,CFL2,RHOB,RHOT1,RHOC,MAPK3,LIMK1
Low	14day	GNRH Signaling	4.9	0.143	MAP2K4,RAF1,MAP2K7,NRAS,GRB2,HRAS,KRAS,NFKB1,PTK2,GNAI2,FOS,PAK1,JUN,MAPK3,CREB1,MAPK7,MAP2K1,EGFR
Low	14day	Hypoxia Signaling in the Cardiovascular System	4.87	0.197	VEGFA,TP53,HSP90B1,JUN,UBE2Q1,CREB1,CSNK1D,MDM2,HIF1A,UBE2S,PTEN,UBE2I
Low	14day	Sertoli Cell-Sertoli Cell Junction Signaling	4.74	0.126	MAP2K4,RAF1,MAP2K7,NRAS,TUBB2A,ITGA2,HRAS,KRAS,PTEN,F11R,CDH1,JUN,TUBA1A,CLDN12,MAPK3,SPTB,TGFB3,CLINT1,NOS2,CTNNB1,MAP2K1
Low	14day	Role of Hypercytokinemia/hyperchemokinemia in the Pathogenesis of Influenza	4.67	0.286	IL36G,CCR5,IL1RN,IL36RN,IFNB1,IL36A,IL1F10,IL36B
Low	14day	CD28 Signaling in T Helper Cells	4.63	0.148	MAP2K4,PIK3C2A,ARPC1B,GRB2,PIK3R1,PLCG1,PDPK1,NFKB1,FOS,PAK1,JUN,PTPN11,ARPC3,CHUK,MAP2K1,PPP3CA
Low	14day	G Beta Gamma Signaling	4.59	0.163	GNAI2,SHC1,RAF1,PAK1,NRAS,CAV2,GRB2,MAPK3,GNAO1,PDPK1,PLCG1,HRAS,KRAS,EGFR
Low	14day	TNFR1 Signaling	4.55	0.217	MAP2K4,FADD,CASP6,FOS,PAK1,JUN,CASP3,CHUK,NFKB1,CASP7
Low	14day	Salvage Pathways of Pyrimidine Ribonucleotides	4.53	0.161	MAP2K4,CSNK1D,CDK6,CDK4,PLK1,LIMK1,AICDA,IRAK1,PAK1,MAPK3,MAPK7,MAP2K1,ACVR2A,DYRK1A
Low	14day	Type I Diabetes Mellitus Signaling	4.49	0.152	MAP2K4,MAP2K7,CASP3,MYD88,IL1R1,JAK2,NFKB1,IRAK1,BCL2,FADD,TRAF6,CHUK,STAT1,NOS2,IL1RAP
Low	14day	VDR/RXR Activation	4.48	0.169	WT1,YY1,CAMP,COL13A1,SP1,FOXO1,RUNX2,IGFBP3,TGFB2,CEBPB,HES1,RXRA,KLF4
Low	14day	Macropinocytosis Signaling	4.44	0.179	MET,PAK1,NRAS,PIK3C2A,PIK3R1,PLCG1,HRAS,KRAS,ITGB4,CSF1R,PDGFB,ITGB3
Low	14day	Gap Junction Signaling	4.39	0.127	RAF1,NRAS,PIK3C2A,GRB2,PIK3R1,TUBB2A,CSNK1D,HRAS,PLCG1,KRAS,GNAI2,TUBA1A,SP1,MAPK3,MAPK7,CTNNB1,MAP2K1,PPP3CA,EGFR
Low	14day	Role of Pattern Recognition Receptors in Recognition of Bacteria and Viruses	4.38	0.142	MAP2K4,PIK3C2A,IL10,MYD88,PIK3R1,IFNB1,NFKB1,TLR9,RNASEL,TRAF6,TLR4,MAPK3,TLR1,CREB1,TGFB3,TGFB2
Low	14day	IL-1 Signaling	4.36	0.156	MAP2K4,MAP2K7,MYD88,IL1R1,NFKB1,IRAK1,GNAI2,TRAF6,FOS,JUN,GNAO1,CHUK,IL1RAP,IRAK2
Low	14day	Cell Cycle: G2/M DNA Damage Checkpoint Regulation	4.3	0.204	CDC25B,CDKN2A,TP53,WEE1,PKMYT1,MDM2,PLK1,BRCA1,PPM1D,CHEK1
Low	14day	Fc Epsilon RI Signaling	4.29	0.146	MAP2K4,RAF1,MAP2K7,NRAS,PIK3C2A,GRB2,PIK3R1,HRAS,PDPK1,PLCG1,KRAS,PTPN11,MAPK3,PLA2G4B,MAP2K1
Low	14day	Role of PKR in Interferon Induction and Antiviral Response	4.27	0.225	TRAF6,FADD,TP53,CASP3,IFNB1,CHUK,STAT1,NFKB1,RNASEL
Low	14day	P2Y Purigenic Receptor Signaling Pathway	4.24	0.138	RAF1,NRAS,PIK3C2A,PIK3R1,HRAS,PLCG1,KRAS,NFKB1,ITGB3,MYC,GNAI2,FOS,JUN,MAPK3,CREB1,MAP2K1
Low	14day	Activation of IRF by Cytosolic Pattern Recognition Receptors	4.22	0.2	MAP2K4,TRAF6,FADD,JUN,CD40,IL10,IFNB1,CHUK,STAT1,NFKB1
Low	14day	Role of IL-17A in Arthritis	4.22	0.2	MAP2K4,PIK3C2A,PIK3R1,MAPK3,MMP13,PTGS2,NFKB1,NOS2,MAP2K1,MMP1
Low	14day	FcγRIIB Signaling in B Lymphocytes	4.18	0.22	MAP2K4,SHC1,NRAS,PIK3C2A,GRB2,PIK3R1,PDPK1,HRAS,KRAS
Low	14day	Unfolded protein response	4.14	0.196	PPARG,HSP90B1,MAP2K7,INSIG1,HSPA1A/HSPA1B,XBP1,ATF6,CEBPB,CEBPG,BCL2
Low	14day	Corticotropin Releasing Hormone Signaling	4.14	0.142	GNAI2,VEGFA,FOS,RAF1,JUN,BDNF,MAPK3,GNAO1,CREB1,SMO,PLCG1,MEF2C,PTGS2,NOS2,MAP2K1
Low	14day	Role of NFAT in Regulation of the Immune Response	4.12	0.121	RAF1,NRAS,PIK3C2A,GRB2,PIK3R1,CSNK1D,HRAS,PLCG1,KRAS,NFKB1,GNAI2,FOS,JUN,MAPK3,GNAO1,MEF2C,CHUK,MAP2K1,PPP3CA
Low	14day	IL-17A Signaling in Fibroblasts	4.1	0.242	TRAF6,FOS,JUN,MAPK3,CHUK,CEBPB,NFKB1,MMP1
Low	14day	Role of JAK family kinases in IL-6-type Cytokine Signaling	4.08	0.28	MAP2K4,PTPN11,MAPK3,IL6R,JAK2,STAT1,STAT5B
Low	14day	Lymphotoxin β Receptor Signaling	4.06	0.192	TRAF6,BCL2L1,CASP3,PIK3C2A,PIK3R1,MAPK3,LTB,PDPK1,CHUK,NFKB1
Low	14day	NF-κB Activation by Viruses	4.06	0.164	RAF1,CCR5,NRAS,PIK3C2A,PIK3R1,MAPK3,ITGA2,HRAS,KRAS,CHUK,NFKB1,ITGB3
Low	14day	Phospholipase C Signaling	4.04	0.107	RAF1,HDAC4,NRAS,RHOC,GRB2,HDAC1,ITGA2,HRAS,PLCG1,KRAS,NFKB1,HMOX1,SHC1,RHOG,AHNAK,RHOB,RHOT1,MAPK3,CREB1,PLA2G4B,MEF2C,MAP2K1,PPP3CA
Low	14day	CCR3 Signaling in Eosinophils	4	0.138	CCR3,RAF1,NRAS,PIK3C2A,PIK3R1,HRAS,KRAS,LIMK1,ROCK2,GNAI2,PAK1,CFL2,MAPK3,PLA2G4B,MAP2K1
Low	14day	Clathrin-mediated Endocytosis Signaling	3.99	0.115	FGF16,AP2A1,PIK3C2A,ARPC1B,FGF2,GRB2,PIK3R1,GAK,MDM2,F2,PDGFB,ITGB3,MET,VEGFA,LDLR,IGF1,ARPC3,ITGB4,FGF7,PPP3CA
Low	14day	Death Receptor Signaling	3.96	0.151	MAP2K4,MAP2K7,CASP3,PARP8,NFKB1,DFFA,LIMK1,BCL2,FADD,CASP6,CHUK,MAP4K4,CASP7
Low	14day	3-phosphoinositide Biosynthesis	3.96	0.122	PIK3C2A,PTPN13,PIK3R1,ACP1,PTPN12,DUSP2,PTEN,CDC25B,SET,PTPN11,PPP1R7,PPP2R4,CDIPT,DUSP23,PPM1F,RASA1,PPP3CA,CDC25A
Low	14day	Paxillin Signaling	3.95	0.143	MAP2K4,PTK2,PXN,PAK1,NRAS,PIK3C2A,GRB2,PIK3R1,ITGA2,HRAS,KRAS,ITGB4,PTPN12,ITGB3
Low	14day	RANK Signaling in Osteoclasts	3.91	0.149	MAP2K4,TRAF6,RAF1,FOS,MAP2K7,JUN,PIK3C2A,PIK3R1,MAPK3,CHUK,NFKB1,MAP2K1,PPP3CA
Low	14day	Role of IL-17F in Allergic Inflammatory Airway Diseases	3.82	0.222	TRAF6,RAF1,IGF1,MAPK3,CREB1,MMP13,NFKB1,MAP2K1
Low	14day	Sphingosine-1-phosphate Signaling	3.76	0.137	CASP3,PIK3C2A,RHOC,PIK3R1,PLCG1,PDGFB,PTK2,GNAI2,CASP6,RHOG,RHOB,RHOT1,MAPK3,CASP7
Low	14day	Role of Cytokines in Mediating Communication between Immune Cells	3.73	0.216	IL36G,IL10,IL1RN,IL36RN,IFNB1,IL36A,IL1F10,IL36B
Low	14day	Agranulocyte Adhesion and Diapedesis	3.7	0.116	MMP3,CXCR4,MMP16,ITGA2,IL36A,CXCL12,MMP13,IL1F10,IL1R1,IL36B,GNAI2,IL36G,CLDN12,CDH5,IL1RN,IL36RN,MMP9,MMP1
Low	14day	Ephrin A Signaling	3.7	0.191	ROCK2,PTK2,PAK1,CFL2,PTPN11,PIK3C2A,PIK3R1,EPHA2,LIMK1
Low	14day	ATM Signaling	3.65	0.172	MAP2K4,TP53,JUN,FANCD2,CREB1,MDM2,BRCA1,CDC25A,CHEK1,SMC1A
Low	14day	Docosahexaenoic Acid (DHA) Signaling	3.64	0.211	BCL2L1,CASP3,FOXO1,PIK3C2A,PIK3R1,PDPK1,BAX,BCL2
Low	14day	Estrogen Receptor Signaling	3.57	0.126	RAF1,NRAS,GRB2,HRAS,KRAS,TAF9B,SHC1,POLR2C,H3F3A/H3F3B,RUNX2,MAPK3,CTBP2,GTF2H1,MAP2K1,ESR1
Low	14day	IL-4 Signaling	3.53	0.155	SHC1,MTOR,NRAS,PIK3C2A,GRB2,IRS1,PIK3R1,HRAS,KRAS,HMGA1,JAK2
Low	14day	Natural Killer Cell Signaling	3.52	0.137	SHC1,RAF1,PAK1,NRAS,PTPN11,PIK3C2A,GRB2,MAPK3,PIK3R1,HRAS,PLCG1,KRAS,MAP2K1
Low	14day	Polyamine Regulation in Colon Cancer	3.5	0.273	PPARG,MYC,KRAS,CTNNB1,ODC1,APC
Low	14day	D-myo-inositol (1,4,5,6)-Tetrakisphosphate Biosynthesis	3.49	0.124	PTPN13,ACP1,PTPN12,DUSP2,PTEN,CDC25B,SET,PTPN11,PPP1R7,PPP2R4,DUSP23,PPM1F,RASA1,PPP3CA,CDC25A
Low	14day	D-myo-inositol (3,4,5,6)-tetrakisphosphate Biosynthesis	3.49	0.124	PTPN13,ACP1,PTPN12,DUSP2,PTEN,CDC25B,SET,PTPN11,PPP1R7,PPP2R4,DUSP23,PPM1F,RASA1,PPP3CA,CDC25A
Low	14day	Role of PI3K/AKT Signaling in the Pathogenesis of Influenza	3.48	0.18	GNAI2,KPNA3,CCR5,PIK3C2A,PIK3R1,MAPK3,IFNB1,NFKB1,MAP2K1
Low	14day	Mitotic Roles of Polo-Like Kinase	3.47	0.164	CDC25B,KIF23,HSP90B1,PPP2R4,WEE1,PKMYT1,PLK1,ANAPC1,CDC25A,SMC1A
Low	14day	ERK5 Signaling	3.47	0.164	MYC,FOS,NRAS,PTPN11,CREB1,HRAS,KRAS,MEF2C,MAPK7,EGFR
Low	14day	IL-17A Signaling in Airway Cells	3.47	0.164	MAP2K4,TRAF6,PIK3C2A,PIK3R1,MAPK3,CHUK,JAK2,NFKB1,MAP2K1,PTEN
Low	14day	Role of JAK2 in Hormone-like Cytokine Signaling	3.45	0.226	SHC1,PTPN11,IRS1,IRS2,JAK2,STAT1,STAT5B
Low	14day	PKCθ Signaling in T Lymphocytes	3.41	0.127	MAP2K4,FOS,JUN,NRAS,PIK3C2A,GRB2,MAPK3,PIK3R1,PLCG1,HRAS,KRAS,CHUK,NFKB1,PPP3CA
Low	14day	Tumoricidal Function of Hepatic Natural Killer Cells	3.39	0.261	FADD,CASP6,CASP3,BAX,CASP7,DFFA
Low	14day	IL-17A Signaling in Gastric Cells	3.39	0.261	MAP2K4,FOS,JUN,MAPK3,NFKB1,EGFR
Low	14day	D-myo-inositol-5-phosphate Metabolism	3.38	0.117	PTPN13,ACP1,PLCG1,PTPN12,DUSP2,PTEN,CDC25B,SET,PTPN11,PPP1R7,PPP2R4,DUSP23,PPM1F,RASA1,PPP3CA,CDC25A
Low	14day	RhoGDI Signaling	3.37	0.109	ARPC1B,RHOC,ITGA2,CDH11,LIMK1,ROCK2,GNAI2,PAK1,CDH1,RHOG,CFL2,RHOB,CDH5,RHOT1,GNAO1,ARPC3,ARHGDIA,ESR1
Low	14day	CD27 Signaling in Lymphocytes	3.35	0.173	MAP2K4,BCL2L1,FOS,MAP2K7,JUN,CASP3,CHUK,NFKB1,MAP2K1
Low	14day	Role of CHK Proteins in Cell Cycle Checkpoint Control	3.35	0.173	TP53,E2F6,PPP2R4,E2F5,PLK1,E2F3,BRCA1,CDC25A,CHEK1
Low	14day	Role of BRCA1 in DNA Damage Response	3.27	0.145	TP53,RB1,E2F6,FANCD2,MSH2,E2F5,PLK1,STAT1,E2F3,BRCA1,CHEK1
Low	14day	Superpathway of Inositol Phosphate Compounds	3.22	0.103	PIK3C2A,PTPN13,PIK3R1,ACP1,PLCG1,PTPN12,DUSP2,PTEN,CDC25B,SET,PTPN11,PPP2R4,PPP1R7,CDIPT,DUSP23,PPM1F,RASA1,PPP3CA,CDC25A
Low	14day	IL-9 Signaling	3.19	0.206	PIK3C2A,IRS1,PIK3R1,IRS2,STAT1,STAT5B,NFKB1
Low	14day	Cytotoxic T Lymphocyte-mediated Apoptosis of Target Cells	3.18	0.24	FADD,CASP6,CASP3,CASP7,DFFA,BCL2
Low	14day	NRF2-mediated Oxidative Stress Response	3.15	0.105	MAP2K4,RAF1,MAP2K7,NRAS,PIK3C2A,DNAJB4,PIK3R1,HRAS,KRAS,BACH1,FOS,HMOX1,JUN,MAPK3,GSTM4,SQSTM1,MAPK7,MAP2K1
Low	14day	Gαq Signaling	3.14	0.111	RAF1,PIK3C2A,RHOC,PIK3R1,PLCG1,NFKB1,ROCK2,HMOX1,RHOG,GYS1,RHOB,RHOT1,MAPK3,CHUK,MAP2K1,PPP3CA
Low	14day	autophagy	3.11	0.2	MTOR,LAMP2,VPS39,ATG9A,SQSTM1,BECN1,BCL2
Low	14day	fMLP Signaling in Neutrophils	3.09	0.124	GNAI2,RAF1,NRAS,ARPC1B,PIK3C2A,MAPK3,PIK3R1,ARPC3,HRAS,KRAS,NFKB1,MAP2K1,PPP3CA
Low	14day	G-Protein Coupled Receptor Signaling	3.06	0.092	ENPP6,RAF1,NRAS,PIK3C2A,GRB2,PIK3R1,HRAS,PDPK1,KRAS,NFKB1,GNAI2,SHC1,LAMTOR3,NPR3,MAPK3,GNAO1,CREB1,HTR1A,ADORA2B,CHUK,DRD3,MAP2K1,RASA1
Low	14day	Amyotrophic Lateral Sclerosis Signaling	3.02	0.128	VEGFA,TP53,BCL2L1,PAK1,IGF1,CASP3,PIK3C2A,PIK3R1,BAX,CASP7,PPP3CA,BCL2
Low	14day	CDK5 Signaling	3.02	0.128	LAMC1,RAF1,NRAS,BDNF,PPP1R7,PPP2R4,MAPK3,ITGA2,HRAS,KRAS,MAPK7,MAP2K1
Low	14day	TR/RXR Activation	2.99	0.134	SLC16A3,MTOR,UCP2,LDLR,PIK3C2A,PIK3R1,MDM2,HIF1A,THRB,RXRA,DIO3
Low	14day	April Mediated Signaling	2.96	0.189	MAP2K4,TRAF6,FOS,MAP2K7,JUN,CHUK,NFKB1
Low	14day	Regulation of Actin-based Motility by Rho	2.9	0.131	WIPF1,PAK1,RHOG,ARPC1B,RHOB,RHOT1,RHOC,ITGA2,ARPC3,ARHGDIA,LIMK1
Low	14day	phagosome formation	2.89	0.124	TLR4,TLR10,RHOG,PIK3C2A,RHOB,RHOT1,RHOC,PIK3R1,ITGA2,TLR1,PLCG1,TLR9
Low	14day	3-phosphoinositide Degradation	2.88	0.109	PTPN13,ACP1,PTPN12,DUSP2,PTEN,CDC25B,SET,PTPN11,PPP1R7,PPP2R4,DUSP23,PPM1F,RASA1,PPP3CA,CDC25A
Low	14day	Remodeling of Epithelial Adherens Junctions	2.83	0.148	MET,CDH1,TUBA1A,ARPC1B,TUBB2A,ARPC3,ZYX,CTNNB1,APC
Low	14day	iCOS-iCOSL Signaling in T Helper Cells	2.82	0.121	SHC1,CD40,PIK3C2A,GRB2,PIK3R1,PLCG1,PDPK1,PLEKHA4,CHUK,NFKB1,PPP3CA,PTEN
Low	14day	B Cell Activating Factor Signaling	2.82	0.179	MAP2K4,TRAF6,FOS,MAP2K7,JUN,CHUK,NFKB1
Low	14day	MIF-mediated Glucocorticoid Regulation	2.81	0.207	TLR4,MIF,MAPK3,PLA2G4B,PTGS2,NFKB1
Low	14day	Role of p14/p19ARF in Tumor Suppression	2.81	0.207	CDKN2A,TP53,RB1,PIK3C2A,PIK3R1,MDM2
Low	14day	Endoplasmic Reticulum Stress Pathway	2.81	0.25	HSP90B1,CASP3,XBP1,ATF6,CASP7
Low	14day	4-1BB Signaling in T Lymphocytes	2.73	0.2	MAP2K4,JUN,MAPK3,CHUK,NFKB1,MAP2K1
Low	14day	Type II Diabetes Mellitus Signaling	2.73	0.113	MAP2K4,PPARG,MTOR,MAP2K7,PIK3C2A,IRS1,PIK3R1,MAPK3,PDPK1,IRS2,CHUK,CEBPB,NFKB1
Low	14day	AMPK Signaling	2.71	0.0983	PIK3C2A,PIK3R1,PDPK1,FOXG1,CCND1,ELAVL1,PPM1D,CCNA2,MTOR,GYS1,FOXO1,PPP2R4,IRS1,CREB1,SIRT1,RPTOR,IRS2
Low	14day	Role of JAK1, JAK2 and TYK2 in Interferon Signaling	2.71	0.238	RAF1,IFNB1,JAK2,STAT1,NFKB1
Low	14day	Interferon Signaling	2.66	0.194	IFNB1,BAX,JAK2,STAT1,BAK1,BCL2
Low	14day	Synaptic Long Term Depression	2.6	0.105	GNAI2,RAF1,NRAS,IGF1,PPP2R4,MAPK3,PLA2G4B,GNAO1,IGF1R,PLCG1,HRAS,KRAS,NOS2,MAP2K1
Low	14day	Relaxin Signaling	2.6	0.105	ENPP6,VEGFA,GNAI2,FOS,JUN,PIK3C2A,PIK3R1,MAPK3,CREB1,GNAO1,NFKB1,NOS2,MAP2K1,MMP9
Low	14day	IL-15 Production	2.52	0.217	PTK2,IFNB1,JAK2,STAT1,NFKB1
Low	14day	TWEAK Signaling	2.51	0.182	FADD,CASP6,CASP3,CHUK,NFKB1,CASP7
Low	14day	α-Adrenergic Signaling	2.38	0.119	GNAI2,RAF1,PHKB,GYS1,NRAS,MAPK3,PLCG1,HRAS,KRAS,MAP2K1
Low	14day	Graft-versus-Host Disease Signaling	2.38	0.171	IL36G,IL1RN,IL36RN,IL36A,IL1F10,IL36B
Low	14day	Virus Entry via Endocytic Pathways	2.34	0.118	AP2A1,NRAS,PIK3C2A,PIK3R1,ITGA2,PLCG1,HRAS,KRAS,ITGB4,ITGB3
Low	14day	Leptin Signaling in Obesity	2.33	0.125	FOXO1,PTPN11,PIK3C2A,GRB2,PIK3R1,MAPK3,PLCG1,JAK2,MAP2K1
Low	14day	Granzyme B Signaling	2.33	0.25	CASP3,LMNB2,LMNB1,DFFA
Low	14day	Inhibition of Matrix Metalloproteases	2.32	0.167	MMP3,MMP16,RECK,MMP13,MMP9,MMP1
Low	14day	Tight Junction Signaling	2.31	0.0949	TGFBR1,CDK4,NFKB1,VTI1B,SNAP25,PTEN,TGFBR2,F11R,FOS,JUN,CLDN12,PPP2R4,TGFB3,TGFB2,CTNNB1
Low	14day	Cdc42 Signaling	2.29	0.101	MAP2K4,RAF1,FOS,WIPF1,PAK1,JUN,CFL2,ARPC1B,ITGA2,ARPC3,RASA1,APC,LIMK1
Low	14day	Intrinsic Prothrombin Activation Pathway	2.28	0.192	COL1A2,COL1A1,COL5A3,F2,COL3A1
Low	14day	FXR/RXR Activation	2.27	0.104	PPARG,MAP2K4,IL36G,FOXO1,IL1RN,NR1I2,IL36RN,IL36A,NR5A2,IL1F10,RXRA,IL36B
Low	14day	T Helper Cell Differentiation	2.21	0.129	TGFBR2,TGFBR1,CD40,IL10,IL6R,IL12RB2,STAT1,BCL6
Low	14day	PCP pathway	2.21	0.129	MAP2K4,ROCK2,JUN,WNT3A,EFNB1,SMO,WNT1,WNT5A
Low	14day	Antiproliferative Role of Somatostatin Receptor 2	2.17	0.127	NRAS,PTPN11,PIK3C2A,PIK3R1,MAPK3,HRAS,KRAS,MAP2K1
Low	14day	Role of Wnt/GSK-3β Signaling in the Pathogenesis of Influenza	2.17	0.127	WNT3A,CSNK1D,IFNB1,SMO,CTNNB1,WNT1,APC,WNT5A
Low	14day	CREB Signaling in Neurons	2.14	0.0909	RAF1,NRAS,PIK3C2A,GRB2,PIK3R1,HRAS,PLCG1,KRAS,GNAI2,SHC1,POLR2C,MAPK3,GNAO1,CREB1,MAP2K1
Low	14day	TNFR2 Signaling	2.13	0.179	MAP2K4,FOS,JUN,CHUK,NFKB1
Low	14day	EIF2 Signaling	2.1	0.0898	RAF1,NRAS,PIK3C2A,GRB2,PIK3R1,HRAS,EIF3J,PDPK1,KRAS,EIF4E,SHC1,EIF4G2,MAPK3,AGO1,MAP2K1
Low	14day	Melatonin Signaling	2.09	0.123	MAP2K4,GNAI2,RAF1,MAP2K7,MAPK3,GNAO1,PLCG1,MAP2K1
Low	14day	Reelin Signaling in Neurons	2.07	0.114	MAP2K4,PAFAH1B2,MAP2K7,PIK3C2A,PIK3R1,ITGA2,RELN,DCX,ITGB3
Low	14day	Antioxidant Action of Vitamin C	2.07	0.108	MAP2K4,HMOX1,MAPK3,PLA2G4B,PLCG1,CHUK,JAK2,NXN,STAT5B,NFKB1
Low	14day	DNA damage-induced 14-3-3σ Signaling	2.05	0.211	TP53,CCNE2,CCNE1,BRCA1
Low	14day	HIPPO signaling	2.03	0.112	PPP1R7,PPP2R4,AJUBA,SMAD3,CSNK1D,NF2,SMAD4,SMAD5,SMAD1
Low	14day	Role of RIG1-like Receptors in Antiviral Innate Immunity	2	0.167	TRAF6,FADD,IFNB1,CHUK,NFKB1
Low	14day	Basal Cell Carcinoma Signaling	1.97	0.118	TP53,WNT3A,SMO,CTNNB1,WNT1,APC,WNT5A,BMP1
Low	14day	DNA Methylation and Transcriptional Repression Signaling	1.97	0.2	DNMT3B,DNMT3A,HDAC1,DNMT1
Low	14day	Gαi Signaling	1.86	0.0957	GNAI2,SHC1,RAF1,NRAS,NPR3,GRB2,MAPK3,HRAS,HTR1A,KRAS,DRD3
Low	14day	RhoA Signaling	1.83	0.0948	ROCK2,PTK2,IGF1,CFL2,ARPC1B,SEPT3,ANLN,RTKN,IGF1R,ARPC3,LIMK1
Low	14day	eNOS Signaling	1.77	0.0896	VEGFA,CCNA2,HSP90B1,CASP3,PIK3C2A,PIK3R1,HSPA1A/HSPA1B,PLCG1,SLC7A1,PDPK1,AQP4,ESR1
Low	14day	Nur77 Signaling in T Lymphocytes	1.75	0.128	CASP3,HDAC1,MAPK7,RXRA,PPP3CA,BCL2
Low	14day	NAD Salvage Pathway II	1.75	0.174	NT5C3A,ACP2,NT5E,ACP1
Low	14day	Guanosine Nucleotides Degradation III	1.74	0.231	NT5C3A,NT5E,PNP
Low	14day	Glycogen Biosynthesis II (from UDP-D-Glucose)	1.74	0.4	GYS1,UGP2
Low	14day	Androgen Signaling	1.69	0.0943	GNAI2,SHC1,JUN,POLR2C,SMAD3,MAPK3,GNAO1,GTF2H1,NFKB1,CCND1
Low	14day	Fcγ Receptor-mediated Phagocytosis in Macrophages and Monocytes	1.69	0.0989	HMOX1,PXN,PAK1,ARPC1B,PIK3R1,MAPK3,PLCG1,ARPC3,PTEN
Low	14day	IL-22 Signaling	1.69	0.167	MAP2K4,MAPK3,STAT1,STAT5B
Low	14day	Notch Signaling	1.68	0.139	DLL1,NOTCH2,HES1,JAG1,NOTCH1
Low	14day	Urate Biosynthesis/Inosine 5'-phosphate Degradation	1.65	0.214	NT5C3A,NT5E,PNP
Low	14day	CTLA4 Signaling in Cytotoxic T Lymphocytes	1.64	0.103	AP2A1,PTPN11,PIK3C2A,GRB2,PPP2R4,PIK3R1,PLCG1,JAK2
Low	14day	UDP-N-acetyl-D-glucosamine Biosynthesis II	1.58	0.333	GFPT1,UAP1
Low	14day	Adenosine Nucleotides Degradation II	1.57	0.2	NT5C3A,NT5E,PNP
Low	14day	Neuropathic Pain Signaling In Dorsal Horn Neurons	1.53	0.0928	FOS,KCNN4,GPR37,PIK3C2A,BDNF,PIK3R1,MAPK3,CREB1,PLCG1
Low	14day	Aldosterone Signaling in Epithelial Cells	1.51	0.0822	RAF1,HSP90B1,PIK3C2A,DNAJB4,SLC12A2,PIK3R1,MAPK3,HSPA1A/HSPA1B,PLCG1,PDPK1,KRAS,MAP2K1
Low	14day	Synaptic Long Term Potentiation	1.5	0.0877	RAF1,NRAS,PPP1R7,MAPK3,CREB1,PLCG1,HRAS,KRAS,MAP2K1,PPP3CA
Low	14day	Crosstalk between Dendritic Cells and Natural Killer Cells	1.5	0.103	TLR4,CD40,FSCN1,IFNB1,LTB,TLR9,NFKB1
Low	14day	Parkinson's Signaling	1.49	0.188	CASP3,GPR37,SNCA
Low	14day	Wnt/Ca+ pathway	1.45	0.109	CREB1,SMO,PLCG1,NFKB1,PPP3CA,WNT5A
Low	14day	Airway Pathology in Chronic Obstructive Pulmonary Disease	1.44	0.286	MMP9,MMP1
Low	14day	Superpathway of Melatonin Degradation	1.42	0.107	UGT2B28,CYP1A1,UGT2B17,SMOX,CYP1B1,UGT2B15
Low	14day	MSP-RON Signaling Pathway	1.38	0.116	TLR4,PIK3C2A,PIK3R1,JAK2,NOS2
Low	14day	Cardiomyocyte Differentiation via BMP Receptors	1.36	0.167	BMPR2,SMAD4,MEF2C
Low	14day	Purine Nucleotides Degradation II (Aerobic)	1.36	0.167	NT5C3A,NT5E,PNP
Low	14day	Xanthine and Xanthosine Salvage	1.35	1	PNP
Low	14day	Thyroid Hormone Metabolism II (via Conjugation and/or Degradation)	1.32	0.129	UGT2B28,UGT2B17,DIO3,UGT2B15
Low	14day	Retinoic acid Mediated Apoptosis Signaling	1.31	0.111	FADD,CASP3,IFNB1,PARP8,RXRA
Low	14day	CCR5 Signaling in Macrophages	1.24	0.0968	MAP2K4,GNAI2,FOS,CCR5,JUN,PLCG1
Low	14day	Prostanoid Biosynthesis	1.23	0.222	PTGES2,PTGS2
Low	14day	Nitric Oxide Signaling in the Cardiovascular System	1.23	0.0851	VEGFA,HSP90B1,PIK3C2A,PIK3R1,MAPK3,SLC7A1,MAP2K1,ATP2A2
Low	14day	Calcium Transport I	1.15	0.2	ATP2B1,ATP2A2
Low	14day	Nicotine Degradation III	1.09	0.0962	UGT2B28,CYP1A1,UGT2B17,CYP1B1,UGT2B15
Low	14day	Melatonin Degradation I	1.09	0.0962	UGT2B28,CYP1A1,UGT2B17,CYP1B1,UGT2B15
Low	14day	Oleate Biosynthesis II (Animals)	1.08	0.182	SCD,FADS2
Low	14day	γ-glutamyl Cycle	1.08	0.182	GSS,ANPEP
Low	14day	UDP-D-xylose and UDP-D-glucuronate Biosynthesis	1.06	0.5	UGDH
Low	14day	Guanine and Guanosine Salvage I	1.06	0.5	PNP
Low	14day	Spermidine Biosynthesis I	1.06	0.5	SRM
Low	14day	Glycerol-3-phosphate Shuttle	1.06	0.5	GPD2
Low	14day	Adenine and Adenosine Salvage I	1.06	0.5	PNP
Low	14day	Putrescine Biosynthesis III	1.06	0.5	ODC1
Low	14day	Mechanisms of Viral Exit from Host Cells	1.05	0.105	CHMP2A,LMNB2,PDCD6IP,LMNB1
Low	14day	cAMP-mediated signaling	1.05	0.0667	GNAI2,ENPP6,LAMTOR3,RAF1,NPR3,AKAP8,MAPK3,GNAO1,CREB1,ADORA2B,HTR1A,DRD3,MAP2K1,PPP3CA
Low	14day	NAD Phosphorylation and Dephosphorylation	1.01	0.167	ACP2,ACP1
Low	14day	phagosome maturation	0.974	0.0748	LAMP2,VPS39,TUBA1A,ATP6V1F,TUBB2A,VTI1B,SNAP25,ATP6V0A1
Low	14day	OX40 Signaling Pathway	0.91	0.0847	MAP2K4,BCL2L1,JUN,NFKB1,BCL2
Low	14day	Serotonin Degradation	0.91	0.0847	UGT2B28,UGT2B17,SMOX,ALDH1A2,UGT2B15
Low	14day	Eicosanoid Signaling	0.91	0.0847	PTGES2,PLA2G4B,ALOX5AP,PTGS2,ALOX5
Low	14day	DNA Double-Strand Break Repair by Homologous Recombination	0.895	0.143	ATRX,BRCA1
Low	14day	Colanic Acid Building Blocks Biosynthesis	0.895	0.143	UGDH,UGP2
Low	14day	Thyronamine and Iodothyronamine Metabolism	0.892	0.333	DIO3
Low	14day	Glutathione Biosynthesis	0.892	0.333	GSS
Low	14day	Thyroid Hormone Metabolism I (via Deiodination)	0.892	0.333	DIO3
Low	14day	S-adenosyl-L-methionine Biosynthesis	0.892	0.333	MAT2A
Low	14day	Nicotine Degradation II	0.865	0.082	UGT2B28,CYP1A1,UGT2B17,CYP1B1,UGT2B15
Low	14day	PXR/RXR Activation	0.823	0.0794	ABCB1,SCD,FOXO1,NR1I2,RXRA
Low	14day	Dopamine-DARPP32 Feedback in cAMP Signaling	0.817	0.0649	GNAI2,PPP1R7,PPP2R4,CREB1,CSNK1D,KCNJ16,PLCG1,DRD3,ATP2A2,PPP3CA
Low	14day	Mitochondrial Dysfunction	0.793	0.0641	MAP2K4,NDUFA4,COX4I2,UCP2,CASP3,GPD2,TXN2,BACE1,SNCA,BCL2
Low	14day	Arsenate Detoxification I (Glutaredoxin)	0.777	0.25	PNP
Low	14day	Heme Degradation	0.777	0.25	HMOX1
Low	14day	Spermine and Spermidine Degradation I	0.777	0.25	SMOX
Low	14day	Melatonin Degradation II	0.777	0.25	SMOX
Low	14day	dTMP De Novo Biosynthesis	0.777	0.25	TYMS
Low	14day	Acetate Conversion to Acetyl-CoA	0.777	0.25	ACSS1
Low	14day	Circadian Rhythm Signaling	0.768	0.0938	CREB1,CSNK1D,CLOCK
Low	14day	Nucleotide Excision Repair Pathway	0.768	0.0938	POLR2C,GTF2H1,RAD23B
Low	14day	Lipid Antigen Presentation by CD1	0.757	0.118	CD1D,AP2A1
Low	14day	Protein Ubiquitination Pathway	0.735	0.0586	UBE2Q1,DNAJB4,HSPA1A/HSPA1B,FBXW7,MDM2,UBE2S,ANAPC1,UBE4A,TRAF6,HSP90B1,BAP1,USP46,BRCA1,UBE2I
Low	14day	Oxidative Ethanol Degradation III	0.719	0.111	ALDH1A2,ACSS1
Low	14day	Protein Citrullination	0.689	0.2	PADI1
Low	14day	Creatine-phosphate Biosynthesis	0.689	0.2	MAP4K4
Low	14day	Ceramide Biosynthesis	0.689	0.2	SPTLC1
Low	14day	Serine Biosynthesis	0.689	0.2	PSAT1
Low	14day	Eumelanin Biosynthesis	0.689	0.2	MIF
Low	14day	Adenine and Adenosine Salvage III	0.689	0.2	PNP
Low	14day	Purine Ribonucleosides Degradation to Ribose-1-phosphate	0.689	0.2	PNP
Low	14day	Citrulline-Nitric Oxide Cycle	0.689	0.2	NOS2
Low	14day	Primary Immunodeficiency Signaling	0.689	0.0857	CD40,UNG,AICDA
Low	14day	Transcriptional Regulatory Network in Embryonic Stem Cells	0.689	0.0857	SET,NANOG,REST
Low	14day	Fatty Acid α-oxidation	0.683	0.105	ALDH1A2,PTGS2
Low	14day	Putrescine Degradation III	0.649	0.1	SMOX,ALDH1A2
Low	14day	Calcium-induced T Lymphocyte Apoptosis	0.637	0.0727	HDAC1,PLCG1,ATP2A2,PPP3CA
Low	14day	Thioredoxin Pathway	0.62	0.167	NXN
Low	14day	Glycerol Degradation I	0.62	0.167	GPD2
Low	14day	Salvage Pathways of Pyrimidine Deoxyribonucleotides	0.62	0.167	AICDA
Low	14day	GDP-glucose Biosynthesis	0.62	0.167	PGM1
Low	14day	Tryptophan Degradation X (Mammalian, via Tryptamine)	0.618	0.0952	SMOX,ALDH1A2
Low	14day	tRNA Charging	0.598	0.0769	RARS,MARS2,HARS
Low	14day	Ethanol Degradation IV	0.588	0.0909	ALDH1A2,ACSS1
Low	14day	Serotonin Receptor Signaling	0.577	0.075	SMOX,SLC6A4,HTR1A
Low	14day	Pathogenesis of Multiple Sclerosis	0.562	0.143	CCR5
Low	14day	Glucose and Glucose-1-phosphate Degradation	0.562	0.143	PGM1
Low	14day	Superpathway of Serine and Glycine Biosynthesis I	0.562	0.143	PSAT1
Low	14day	Aspartate Degradation II	0.562	0.143	MDH2
Low	14day	Bupropion Degradation	0.535	0.0833	CYP1A1,CYP1B1
Low	14day	Dopamine Degradation	0.535	0.0833	SMOX,ALDH1A2
Low	14day	Acetone Degradation I (to Methylglyoxal)	0.511	0.08	CYP1A1,CYP1B1
Low	14day	Assembly of RNA Polymerase II Complex	0.503	0.0682	POLR2C,GTF2H1,TAF9B
Low	14day	Calcium Signaling	0.488	0.0542	HDAC4,ATP2B1,MAPK3,CREB1,HDAC1,Tpm1,MEF2C,ATP2A2,PPP3CA
Low	14day	Cell Cycle Control of Chromosomal Replication	0.488	0.0769	CDK6,CDK4
Low	14day	D-myo-inositol (1,4,5)-Trisphosphate Biosynthesis	0.488	0.0769	CDIPT,PLCG1
Low	14day	Glutathione-mediated Detoxification	0.488	0.0769	GSTM4,ANPEP
Low	14day	Sonic Hedgehog Signaling	0.488	0.0769	SMO,DYRK1A
Low	14day	Role of Lipids/Lipid Rafts in the Pathogenesis of Influenza	0.472	0.111	IFNB1
Low	14day	Sucrose Degradation V (Mammalian)	0.472	0.111	TPI1
Low	14day	Glycogen Degradation II	0.472	0.111	PGM1
Low	14day	UDP-N-acetyl-D-galactosamine Biosynthesis II	0.472	0.111	UAP1
Low	14day	Hematopoiesis from Pluripotent Stem Cells	0.446	0.0714	KITLG,IL10
Low	14day	Amyloid Processing	0.439	0.0625	MAPK3,CSNK1D,BACE1
Low	14day	Embryonic Stem Cell Differentiation into Cardiac Lineages	0.435	0.1	NANOG
Low	14day	Caveolar-mediated Endocytosis Signaling	0.429	0.058	ITGA2,ITGB4,EGFR,ITGB3
Low	14day	Granzyme A Signaling	0.403	0.0909	SET
Low	14day	Hematopoiesis from Multipotent Stem Cells	0.403	0.0909	KITLG
Low	14day	Leukotriene Biosynthesis	0.403	0.0909	ALOX5
Low	14day	Glycogen Degradation III	0.403	0.0909	PGM1
Low	14day	Purine Nucleotides De Novo Biosynthesis II	0.403	0.0909	ADSS
Low	14day	Autoimmune Thyroid Disease Signaling	0.391	0.0645	CD40,IL10
Low	14day	Retinoate Biosynthesis I	0.391	0.0645	RDH10,ALDH1A2
Low	14day	Retinol Biosynthesis	0.391	0.0645	CES1,RDH10
Low	14day	Ethanol Degradation II	0.391	0.0645	ALDH1A2,ACSS1
Low	14day	Phospholipases	0.385	0.0577	HMOX1,PLA2G4B,PLCG1
Low	14day	Dopamine Receptor Signaling	0.384	0.0548	PPP1R7,PPP2R4,SMOX,DRD3
Low	14day	G Protein Signaling Mediated by Tubby	0.375	0.0625	PLCG1,JAK2
Low	14day	Acyl-CoA Hydrolysis	0.374	0.0833	THEM4
Low	14day	Choline Biosynthesis III	0.348	0.0769	HMOX1
Low	14day	Glutamate Receptor Signaling	0.348	0.0545	SLC1A4,SLC17A7,SLC38A1
Low	14day	Coagulation System	0.344	0.0588	PLAU,F2
Low	14day	Neuroprotective Role of THOP1 in Alzheimer's Disease	0.344	0.0588	CREB1,MMP9
Low	14day	Noradrenaline and Adrenaline Degradation	0.344	0.0588	SMOX,ALDH1A2
Low	14day	Complement System	0.344	0.0588	CFH,C8A
Low	14day	Ubiquinol-10 Biosynthesis (Eukaryotic)	0.325	0.0714	ECHDC1
Low	14day	Superpathway of Citrulline Metabolism	0.325	0.0714	NOS2
Low	14day	The Visual Cycle	0.325	0.0714	RDH10
Low	14day	Phenylalanine Degradation IV (Mammalian, via Side Chain)	0.325	0.0714	SMOX
Low	14day	Estrogen Biosynthesis	0.316	0.0556	CYP1A1,CYP1B1
Low	14day	RAN Signaling	0.304	0.0667	KPNA3
Low	14day	Extrinsic Prothrombin Activation Pathway	0.304	0.0667	F2
Low	14day	Mismatch Repair in Eukaryotes	0.304	0.0667	MSH2
Low	14day	Differential Regulation of Cytokine Production in Macrophages and T Helper Cells by IL-17A and IL-17F	0.304	0.0667	IL10
Low	14day	Vitamin-C Transport	0.304	0.0667	NXN
Low	14day	Chondroitin Sulfate Degradation (Metazoa)	0.285	0.0625	HYAL3
Low	14day	CDP-diacylglycerol Biosynthesis I	0.285	0.0625	GPAM
Low	14day	γ-linolenate Biosynthesis II (Animals)	0.285	0.0625	FADS2
Low	14day	Histamine Degradation	0.285	0.0625	ALDH1A2
Low	14day	Differential Regulation of Cytokine Production in Intestinal Epithelial Cells by IL-17A and IL-17F	0.267	0.0588	IL10
Low	14day	Dermatan Sulfate Degradation (Metazoa)	0.267	0.0588	HYAL3
Low	14day	Methionine Degradation I (to Homocysteine)	0.267	0.0588	MAT2A
Low	14day	GABA Receptor Signaling	0.251	0.0462	KCNN4,AP2A1,GPR37
Low	14day	Phosphatidylglycerol Biosynthesis II (Non-plastidic)	0.251	0.0556	GPAM
Low	14day	D-myo-inositol (1,3,4)-trisphosphate Biosynthesis	0.236	0.0526	PTEN
Low	14day	Cysteine Biosynthesis III (mammalia)	0.236	0.0526	MAT2A
Low	14day	Maturity Onset Diabetes of Young (MODY) Signaling	0.209	0.0476	NEUROD1
Low	14day	Pyrimidine Deoxyribonucleotides De Novo Biosynthesis I	0.209	0.0476	TYMS
Low	14day	TCA Cycle II (Eukaryotic)	0.197	0.0455	MDH2
Low	14day	Antigen Presentation Pathway	0.197	0.0455	MR1
Low	28day	Molecular Mechanisms of Cancer	27.8	0.178	CDKN2A,MAP2K4,RAF1,JAK1,TGFBR1,MAPK1,SMAD3,HRAS,KRAS,CCND1,MYC,TGFBR2,RB1,LAMTOR3,PAK1,CASP9,RHOG,CCND3,RHOB,MAPK3,SMAD1,RASA1,E2F2,CDC25A,TP53,CASP3,PTCH1,CDK6,BCL2L1,RHOA,IRS1,E2F1,PAK7,NOTCH1,WNT1,CDK4,BMPR2,HIF1A,SMAD5,E2F3,CHEK1,BCL2,JUN,FANCD2,RHOT1,TGFB2,E2F5,SMAD4,CTNNB1,MAP2K1,NRAS,GRB2,ITGA2,MDM2,BAK1,GNAI2,FOS,CCNE1,WNT3A,CDKN1A,BCL2L11,WNT5A
Low	28day	Pancreatic Adenocarcinoma Signaling	25.6	0.333	CDKN2A,MAP2K4,RAF1,JAK1,TGFBR1,MAPK1,SMAD3,CDK4,KRAS,E2F3,CCND1,BCL2,TGFBR2,VEGFA,HMOX1,RB1,CASP9,MAPK3,TGFB2,E2F5,SMAD4,MAP2K1,E2F2,EGFR,TP53,GRB2,MDM2,STAT3,BCL2L1,CCNE1,CDKN1A,E2F1,PTGS2,NOTCH1,MMP9
Low	28day	Chronic Myeloid Leukemia Signaling	24.1	0.348	CDKN2A,RAF1,TGFBR1,MAPK1,SMAD3,CDK4,HRAS,KRAS,E2F3,CCND1,TGFBR2,MYC,RB1,MAPK3,CTBP2,TGFB2,E2F5,SMAD4,STAT5B,MAP2K1,E2F2,TP53,RBL2,NRAS,GRB2,CRKL,HDAC1,CDK6,MDM2,BCL2L1,CDKN1A,E2F1
Low	28day	Glioblastoma Multiforme Signaling	22.8	0.261	CDKN2A,RAF1,MAPK1,NF2,CDK4,HRAS,KRAS,E2F3,CCND1,PTEN,MYC,RB1,MTOR,RHOG,RHOB,IGF1,RHOT1,MAPK3,E2F5,IGF1R,CTNNB1,MAP2K1,E2F2,EGFR,TP53,NRAS,GRB2,CDK6,MDM2,PDGFB,CCNE1,WNT3A,RHOA,CDKN1A,E2F1,WNT1,WNT5A
Low	28day	Glioma Signaling	19.9	0.302	CDKN2A,RAF1,MAPK1,CDK4,HRAS,KRAS,E2F3,CCND1,PTEN,IDH1,RB1,MTOR,IGF1,MAPK3,E2F5,IGF1R,MAP2K1,E2F2,EGFR,TP53,RBL2,NRAS,GRB2,CDK6,MDM2,IGF2R,PDGFB,CDKN1A,E2F1
Low	28day	Colorectal Cancer Metastasis Signaling	19.4	0.183	MAP2K4,JAK1,TGFBR1,MMP3,MAPK1,SMAD3,HRAS,KRAS,CCND1,VEGFA,TGFBR2,MYC,CASP9,JUN,RHOG,RHOB,RHOT1,MAPK3,TGFB2,TLR7,SMAD4,CTNNB1,MAP2K1,MMP1,EGFR,TP53,NRAS,CASP3,GRB2,IL6R,STAT3,BCL2L1,TLR4,FOS,WNT3A,MSH2,RHOA,PTGS2,TNF,MMP9,WNT1,WNT5A
Low	28day	Bladder Cancer Signaling	18.5	0.317	CDKN2A,RAF1,MAPK1,MMP3,FGF2,CDK4,HRAS,KRAS,CCND1,VEGFA,FGFR3,MYC,RB1,THBS1,MAPK3,MAP2K1,FGF7,MMP1,EGFR,TP53,FGF16,NRAS,MDM2,E2F1,CDKN1A,MMP9
Low	28day	Regulation of the Epithelial-Mesenchymal Transition Pathway	17	0.193	MAP2K4,RAF1,JAK1,TGFBR1,MAPK1,FGF2,SMAD3,HRAS,KRAS,HIF1A,FGFR3,TGFBR2,NOTCH2,MAPK3,TGFB2,SMAD4,CTNNB1,FGF7,MAP2K1,EGFR,FGF16,NRAS,GRB2,FGFR1,STAT3,ZEB1,MET,WNT3A,RHOA,ZEB2,JAG1,NOTCH1,WNT1,MMP9,WNT5A
Low	28day	STAT3 Pathway	16.7	0.324	MAP2K4,RAF1,TGFBR1,NRAS,MAPK1,FGFR1,HRAS,BMPR2,KRAS,STAT3,IGF2R,DDR1,BCL2,FGFR3,TGFBR2,MYC,MAP3K12,MAPK3,CDKN1A,IGF1R,MAP2K1,EGFR,CDC25A
Low	28day	TGF-β Signaling	15.8	0.282	MAP2K4,RAF1,TGFBR1,NRAS,MAPK1,GRB2,SMAD3,HDAC1,ACVR1,HRAS,BMPR2,KRAS,SMAD5,PITX2,BCL2,TGFBR2,FOS,JUN,RUNX2,MAPK3,TGFB2,SMAD4,MAP2K1,SMAD1
Low	28day	Cell Cycle: G1/S Checkpoint Regulation	15.7	0.339	TP53,CDKN2A,RBL2,SMAD3,HDAC1,CDK4,CDK6,MDM2,E2F3,CCND1,MYC,RB1,CCNE1,CCND3,CDKN1A,E2F1,E2F5,TGFB2,SMAD4,E2F2,CDC25A
Low	28day	PI3K/AKT Signaling	15.3	0.231	RAF1,JAK1,MAPK1,PPP2R2A,HRAS,KRAS,CCND1,EIF4E,BCL2,PTEN,MTOR,HSP90B1,GYS1,MAPK3,CTNNB1,MAP2K1,MCL1,THEM4,TP53,NRAS,GRB2,ITGA2,MDM2,BCL2L1,PPP2R4,CDKN1A,PTGS2
Low	28day	Aryl Hydrocarbon Receptor Signaling	14.7	0.211	CDKN2A,MAPK1,CDK4,CCND1,CHEK1,MYC,RB1,CCNA2,HSP90B1,JUN,CCND3,MAPK3,TGFB2,GSTM4,TP53,MGST1,RBL2,CDK6,MDM2,NCOA3,CYP1B1,FOS,CCNE1,NFIA,CDKN1A,E2F1,TNF,ESR1
Low	28day	PTEN Signaling	14.7	0.23	RAF1,NRAS,TGFBR1,CASP3,MAPK1,GRB2,FGFR1,ITGA2,HRAS,BMPR2,KRAS,IGF2R,CCND1,DDR1,PTEN,BCL2,TGFBR2,FGFR3,BCL2L1,CASP9,MAPK3,CDKN1A,IGF1R,MAP2K1,BCL2L11,EGFR
Low	28day	Glucocorticoid Receptor Signaling	14.6	0.15	MAP2K4,RAF1,JAK1,TGFBR1,MAPK1,SMAD3,HSPA1A/HSPA1B,HRAS,KRAS,BCL2,TGFBR2,HSP90B1,POLR2C,JUN,MAPK3,CREB1,TGFB2,SMAD4,STAT5B,MAP2K1,MMP1,PPP3CA,NRAS,GRB2,IL10,STAT3,NFATC4,NCOA3,TAF9B,BCL2L1,FOS,CDKN1A,GTF2H1,PTGS2,PLAU,TNF,ESR1,UBE2I
Low	28day	Prostate Cancer Signaling	14.4	0.278	TP53,RAF1,NRAS,MAPK1,GRB2,HRAS,MDM2,KRAS,CCND1,PTEN,BCL2,RB1,HSP90B1,MTOR,CCNE1,CASP9,MAPK3,CDKN1A,CREB1,E2F1,CTNNB1,MAP2K1
Low	28day	Cyclins and Cell Cycle Regulation	13.8	0.28	TP53,CDKN2A,RAF1,PPP2R2A,WEE1,HDAC1,CDK4,CDK6,E2F3,CCND1,RB1,CCNA2,CCNE1,CCND3,PPP2R4,CDKN1A,E2F1,E2F5,TGFB2,E2F2,CDC25A
Low	28day	Estrogen-mediated S-phase Entry	13.2	0.542	MYC,CCNA2,RB1,CCNE1,E2F1,CDKN1A,E2F5,CDK4,E2F3,CCND1,ESR1,E2F2,CDC25A
Low	28day	Melanoma Signaling	13.1	0.381	TP53,CDKN2A,RAF1,NRAS,MAPK1,CDK4,HRAS,MDM2,KRAS,CCND1,PTEN,RB1,MAPK3,CDKN1A,E2F1,MAP2K1
Low	28day	p53 Signaling	12.9	0.239	TP53,CDKN2A,WT1,TP63,HDAC1,CDK4,CSNK1D,MDM2,HIF1A,CCND1,BCL2,CHEK1,SERPINE2,PTEN,BCL2L1,RB1,JUN,THBS1,CDKN1A,E2F1,SIRT1,CTNNB1
Low	28day	ILK Signaling	12.7	0.17	MAP2K4,MAPK1,PPP2R2A,HIF1A,CCND1,ITGB3,PTEN,VEGFA,MYC,MTOR,RHOG,JUN,RHOB,CFL2,RHOT1,MAPK3,CREB1,IRS2,CTNNB1,DSP,CASP3,VIM,FOS,PPP2R4,IRS1,RHOA,PTGS2,TNF,MMP9
Low	28day	Cholecystokinin/Gastrin-mediated Signaling	12.5	0.229	MAP2K4,RAF1,NRAS,MAPK1,GRB2,SRF,HRAS,KRAS,FOS,JUN,RHOG,RHOB,RHOT1,MAPK3,RHOA,MEF2D,PTGS2,MAPK7,TNF,MAP2K1,CCKBR,EGFR
Low	28day	Ovarian Cancer Signaling	12.4	0.195	CDKN2A,RAF1,MAPK1,CDK4,HRAS,KRAS,CCND1,PTEN,BCL2,VEGFA,RB1,MTOR,MAPK3,CTNNB1,MAP2K1,EGFR,TP53,NRAS,WNT3A,MSH2,E2F1,PTGS2,WNT1,MMP9,WNT5A
Low	28day	Cardiac Hypertrophy Signaling	12.3	0.149	MAP2K4,RAF1,TGFBR1,MAPK1,SRF,HRAS,ATF6,KRAS,EIF4E,TGFBR2,MTOR,JUN,RHOG,RHOB,IGF1,RHOT1,MAPK3,CREB1,TGFB2,IGF1R,MAP2K1,PPP3CA,NRAS,GRB2,IL6R,NFATC4,GNAI2,ADSS,MAP3K12,IRS1,RHOA,MEF2D
Low	28day	Oncostatin M Signaling	12.3	0.424	RAF1,NRAS,JAK1,MMP3,MAPK1,GRB2,MAPK3,HRAS,KRAS,PLAU,STAT3,STAT5B,MAP2K1,MMP1
Low	28day	IGF-1 Signaling	11.7	0.223	RAF1,CTGF,NRAS,JAK1,MAPK1,GRB2,SRF,HRAS,KRAS,STAT3,GRB10,FOS,JUN,CASP9,IGF1,IRS1,MAPK3,IGF1R,IRS2,MAP2K1,RASA1
Low	28day	Apoptosis Signaling	11.7	0.235	TP53,MAP2K4,RAF1,NRAS,MAPK1,CASP3,HRAS,KRAS,DFFA,BAK1,BCL2,BCL2L1,CAPN8,CASP9,MAPK3,TNF,MAP2K1,MAP4K4,BCL2L11,MCL1
Low	28day	ERK/MAPK Signaling	11.6	0.16	RAF1,MAPK1,PPP2R2A,SRF,HRAS,KRAS,EIF4E,MYC,LAMTOR3,PAK1,PPP1R7,MAPK3,CREB1,MKNK1,MAP2K1,PPARG,MYCN,NRAS,GRB2,CRKL,ITGA2,STAT3,MKNK2,FOS,H3F3A/H3F3B,PPP2R4,PAK7,ESR1
Low	28day	PDGF Signaling	11.5	0.247	MAP2K4,RAF1,JAK1,NRAS,MAPK1,GRB2,CRKL,SRF,ACP1,HRAS,KRAS,STAT3,PDGFB,MYC,FOS,JUN,MAPK3,MAP2K1,RASA1
Low	28day	Acute Myeloid Leukemia Signaling	11.4	0.244	MAP2K4,RUNX1,RAF1,NRAS,MAPK1,GRB2,FLT3,HRAS,KRAS,STAT3,CCND1,SPI1,IDH1,KITLG,MYC,MTOR,MAPK3,STAT5B,MAP2K1
Low	28day	HGF Signaling	10.8	0.202	MAP2K4,CDKN2A,RAF1,NRAS,MAPK1,GRB2,CRKL,ITGA2,HRAS,KRAS,STAT3,CCND1,MET,MAP3K12,FOS,PAK1,JUN,MAPK3,CDKN1A,PTGS2,MAP2K1
Low	28day	Non-Small Cell Lung Cancer Signaling	10.8	0.262	TP53,CDKN2A,RAF1,NRAS,MAPK1,GRB2,CDK6,CDK4,HRAS,KRAS,CCND1,RB1,CASP9,MAPK3,E2F1,MAP2K1,EGFR
Low	28day	IL-8 Signaling	10.7	0.153	MAP2K4,RAF1,MAPK1,HRAS,KRAS,CCND1,ITGB3,BCL2,VEGFA,HMOX1,MTOR,JUN,RHOG,RHOB,CCND3,RHOT1,MAPK3,MAP2K1,EGFR,NRAS,GNAI2,BCL2L1,FOS,RHOA,PTGS2,MAP4K4,MMP9
Low	28day	Regulation of IL-2 Expression in Activated and Anergic T Lymphocytes	10.5	0.234	MAP2K4,RAF1,NRAS,TGFBR1,MAPK1,GRB2,SMAD3,HRAS,KRAS,NFATC4,TGFBR2,FOS,JUN,MAPK3,TGFB2,SMAD4,MAP2K1,PPP3CA
Low	28day	JAK/Stat Signaling	10	0.236	BCL2L1,FOS,RAF1,MTOR,JUN,JAK1,NRAS,MAPK1,GRB2,MAPK3,CDKN1A,HRAS,KRAS,STAT3,STAT5B,MAP2K1,CCKBR
Low	28day	Role of Tissue Factor in Cancer	10	0.194	TP53,NRAS,CTGF,MAPK1,CASP3,HRAS,KRAS,EIF4E,F2,ITGB3,PTEN,VEGFA,BCL2L1,MTOR,PAK1,CFL2,MAPK3,STAT5B,MMP1,EGFR
Low	28day	BMP signaling pathway	9.92	0.233	MAP2K4,RAF1,NRAS,MAPK1,GRB2,HRAS,BMPR2,KRAS,SMAD5,PITX2,JUN,RUNX2,MAPK3,CREB1,SMAD4,MAP2K1,SMAD1
Low	28day	Regulation of Cellular Mechanics by Calpain Protease	9.88	0.273	CAPN8,CCNA2,RB1,CCNE1,NRAS,MAPK1,GRB2,MAPK3,ITGA2,CDK6,CDK4,HRAS,KRAS,CCND1,EGFR
Low	28day	Adipogenesis pathway	9.81	0.171	TP53,PPARG,CDKN2A,FGF2,SMAD3,FGFR1,HDAC1,BMPR2,SMAD5,NFATC4,HIF1A,FGFR3,EZH2,CTBP2,SIRT1,KLF5,CLOCK,GTF2H1,STAT5B,TNF,SMAD1,WNT5A
Low	28day	Telomerase Signaling	9.78	0.2	TP53,RAF1,IL2RG,NRAS,MAPK1,GRB2,PPP2R2A,HDAC1,HRAS,KRAS,MYC,RB1,HSP90B1,PPP2R4,MAPK3,CDKN1A,E2F1,MAP2K1,EGFR
Low	28day	EGF Signaling	9.75	0.268	MAP2K4,RAF1,JAK1,MAPK1,GRB2,SRF,HRAS,STAT3,FOS,MTOR,JUN,MAPK3,MAP2K1,RASA1,EGFR
Low	28day	Role of Macrophages, Fibroblasts and Endothelial Cells in Rheumatoid Arthritis	9.69	0.116	MAP2K4,RAF1,MMP3,MAPK1,FGF2,CXCL12,HRAS,KRAS,CCND1,VEGFA,MYC,JUN,MAPK3,CREB1,TLR7,CTNNB1,MAP2K1,MMP1,PPP3CA,MIF,NRAS,IL10,IL6R,STAT3,NFATC4,PDGFB,TLR4,FOS,WNT3A,RHOA,TNF,WNT1,WNT5A
Low	28day	Ephrin Receptor Signaling	9.51	0.145	RAF1,MAPK1,CXCL12,ACP1,HRAS,KRAS,VEGFA,PAK1,CFL2,MAPK3,CREB1,RASA1,MAP2K1,NRAS,GRB2,CRKL,ITGA2,STAT3,PDGFB,GNAI2,WIPF1,RHOA,PAK7,EPHA2,MAP4K4
Low	28day	Renal Cell Carcinoma Signaling	9.44	0.235	RAF1,NRAS,MAPK1,GRB2,HRAS,KRAS,HIF1A,PDGFB,VEGFA,MET,FOS,PAK1,JUN,MAPK3,PAK7,MAP2K1
Low	28day	Germ Cell-Sertoli Cell Junction Signaling	9.27	0.153	MAP2K4,TGFBR1,NRAS,MAPK1,ITGA2,HRAS,KRAS,TGFBR2,MAP3K12,PAK1,RHOG,CFL2,RHOB,RHOT1,MAPK3,RHOA,TGFB2,ZYX,PAK7,CLINT1,CTNNB1,TNF,MAP2K1
Low	28day	IL-3 Signaling	9.24	0.229	RAF1,JAK1,NRAS,MAPK1,GRB2,CRKL,HRAS,KRAS,STAT3,FOS,PAK1,JUN,MAPK3,STAT5B,MAP2K1,PPP3CA
Low	28day	Endometrial Cancer Signaling	9.18	0.269	TP53,RAF1,NRAS,MAPK1,GRB2,HRAS,KRAS,CCND1,PTEN,MYC,CASP9,MAPK3,CTNNB1,MAP2K1
Low	28day	Neuregulin Signaling	8.9	0.202	RAF1,NRAS,MAPK1,ERBB2IP,GRB2,CRKL,ITGA2,HRAS,KRAS,PTEN,MYC,HSP90B1,MTOR,MAPK3,STAT5B,MAP2K1,EGFR
Low	28day	Mouse Embryonic Stem Cell Pluripotency	8.9	0.189	TP53,RAF1,JAK1,NRAS,MAPK1,GRB2,HRAS,BMPR2,KRAS,STAT3,SMAD5,MYC,WNT3A,MAPK3,SMAD4,CTNNB1,MAP2K1,SMAD1
Low	28day	PPARα/RXRα Activation	8.89	0.141	MAP2K4,RAF1,TGFBR1,NRAS,MAPK1,GRB2,SMAD3,ACVR1,HRAS,BMPR2,KRAS,NCOA3,TGFBR2,HSP90B1,JUN,GPD2,IRS1,MAPK3,CLOCK,TGFB2,SMAD4,STAT5B,MAP2K1,MAP4K4
Low	28day	Thyroid Cancer Signaling	8.83	0.316	PPARG,TP53,MYC,NRAS,MAPK1,BDNF,MAPK3,HRAS,KRAS,CTNNB1,CCND1,MAP2K1
Low	28day	Thrombopoietin Signaling	8.82	0.255	MYC,RAF1,FOS,JUN,NRAS,MAPK1,GRB2,MAPK3,HRAS,IRS2,KRAS,STAT3,STAT5B,MAP2K1
Low	28day	ErbB2-ErbB3 Signaling	8.82	0.255	RAF1,NRAS,MAPK1,GRB2,HRAS,KRAS,STAT3,CCND1,PTEN,MYC,JUN,MAPK3,STAT5B,MAP2K1
Low	28day	Role of NANOG in Mammalian Embryonic Stem Cell Pluripotency	8.72	0.174	TP53,RAF1,JAK1,NRAS,MAPK1,GRB2,HRAS,BMPR2,KRAS,SMAD5,STAT3,WNT3A,MAPK3,SMAD4,CTNNB1,MAP2K1,SMAD1,WNT1,WNT5A
Low	28day	Huntington's Disease Signaling	8.68	0.124	MAP2K4,MAPK1,BDNF,HSPA1A/HSPA1B,HRAS,VTI1B,MTOR,POLR2C,CASP9,JUN,IGF1,MAPK3,CREB1,IGF1R,RASA1,EGFR,TP53,NEUROD1,CASP3,GRB2,HDAC1,UBE2S,STX1A,TAF9B,BCL2L1,CAPN8,SNCA
Low	28day	Regulation of eIF4 and p70S6K Signaling	8.63	0.156	RAF1,NRAS,EIF4EBP2,MAPK1,PPP2R2A,GRB2,ITGA2,AGO2,HRAS,EIF3J,KRAS,EIF4E,MTOR,EIF4G2,PPP2R4,IRS1,MAPK3,MKNK1,AGO3,AGO1,MAP2K1
Low	28day	GDNF Family Ligand-Receptor Interactions	8.57	0.224	MAP2K4,RAF1,NRAS,MAPK1,GRB2,HRAS,KRAS,FOS,JUN,IRS1,MAPK3,CREB1,IRS2,MAP2K1,RASA1
Low	28day	Inhibition of Angiogenesis by TSP1	8.43	0.333	MAP2K4,VEGFA,TP53,TGFBR2,CD47,JUN,TGFBR1,CASP3,MAPK1,THBS1,MMP9
Low	28day	PPAR Signaling	8.42	0.189	PPARG,RAF1,NRAS,MAPK1,GRB2,HRAS,KRAS,PDGFB,FOS,HSP90B1,JUN,MAPK3,PTGS2,STAT5B,MAP4K4,TNF,MAP2K1
Low	28day	IL-6 Signaling	8.38	0.167	MAP2K4,RAF1,ABCB1,NRAS,MAPK1,GRB2,IL6R,SRF,HRAS,KRAS,STAT3,VEGFA,FOS,JUN,MAPK3,TNF,MAP2K1,MAP4K4,MCL1
Low	28day	UVC-Induced MAPK Signaling	8.27	0.286	MAP2K4,TP53,RAF1,FOS,JUN,NRAS,MAPK1,MAPK3,HRAS,KRAS,MAP2K1,EGFR
Low	28day	Hepatic Fibrosis / Hepatic Stellate Cell Activation	8.13	0.135	TGFBR1,CTGF,FGF2,IL10,SMAD3,FGFR1,IL6R,BAMBI,PDGFB,BCL2,MET,VEGFA,TGFBR2,COL1A2,TLR4,IGF1,IGF1R,TGFB2,SMAD4,TNF,MMP9,MMP1,EGFR
Low	28day	Role of Osteoblasts, Osteoclasts and Chondrocytes in Rheumatoid Arthritis	8.12	0.121	MAP2K4,MAPK1,MMP3,BMPR2,SMAD5,ITGB3,BCL2,CASP9,JUN,IGF1,RUNX2,MAPK3,SMAD4,CTNNB1,SMAD1,PPP3CA,MMP1,IL10,ITGA2,DLX5,NFATC4,FOS,WNT3A,TNF,WNT1,WNT5A
Low	28day	Estrogen-Dependent Breast Cancer Signaling	8.09	0.226	NRAS,MAPK1,HRAS,KRAS,CCND1,FOS,JUN,IGF1,MAPK3,CREB1,IGF1R,STAT5B,ESR1,EGFR
Low	28day	GM-CSF Signaling	8.09	0.226	RUNX1,RAF1,NRAS,MAPK1,GRB2,HRAS,KRAS,STAT3,CCND1,BCL2L1,MAPK3,STAT5B,MAP2K1,PPP3CA
Low	28day	IL-2 Signaling	8.02	0.245	RAF1,FOS,IL2RG,JAK1,JUN,NRAS,MAPK1,GRB2,MAPK3,HRAS,KRAS,STAT5B,MAP2K1
Low	28day	PAK Signaling	7.86	0.186	MAP2K4,RAF1,NRAS,MAPK1,CASP3,GRB2,ITGA2,HRAS,KRAS,PDGFB,PAK1,CFL2,MAPK3,PAK7,TNF,MAP2K1
Low	28day	Insulin Receptor Signaling	7.64	0.151	RAF1,NRAS,JAK1,MAPK1,GRB2,CRKL,HRAS,KRAS,EIF4E,GRB10,PTEN,MTOR,GYS1,PPP1R7,IRS1,MAPK3,RPTOR,IRS2,MAP2K1
Low	28day	Myc Mediated Apoptosis Signaling	7.51	0.224	MYC,TP53,CDKN2A,MAP2K4,CASP9,NRAS,IGF1,CASP3,GRB2,IGF1R,HRAS,KRAS,BCL2
Low	28day	PEDF Signaling	7.45	0.203	TP53,PPARG,RAF1,NRAS,MAPK1,BDNF,SRF,HRAS,KRAS,ZEB1,BCL2,BCL2L1,MAPK3,RHOA
Low	28day	Human Embryonic Stem Cell Pluripotency	7.42	0.146	TGFBR1,BDNF,FGF2,FGFR1,SMAD3,ACVR1,BMPR2,SMAD5,PDGFB,TGFBR2,FGFR3,WNT3A,S1PR1,TGFB2,SMAD4,CTNNB1,SMAD1,WNT1,WNT5A
Low	28day	FLT3 Signaling in Hematopoietic Progenitor Cells	7.37	0.2	RAF1,MTOR,NRAS,MAPK1,GRB2,MAPK3,CREB1,FLT3,HRAS,KRAS,STAT3,STAT5B,MAP2K1,EIF4E
Low	28day	Cell Cycle Regulation by BTG Family Proteins	7.26	0.303	RB1,CCNE1,PPP2R4,PPP2R2A,E2F1,E2F5,CDK4,E2F3,CCND1,E2F2
Low	28day	LPS-stimulated MAPK Signaling	7.21	0.194	MAP2K4,TLR4,RAF1,FOS,PAK1,JUN,NRAS,MAPK1,MAPK3,CREB1,SRF,HRAS,KRAS,MAP2K1
Low	28day	Prolactin Signaling	7.21	0.194	MYC,RAF1,FOS,JUN,NRAS,MAPK1,GRB2,IRS1,MAPK3,HRAS,KRAS,STAT3,STAT5B,MAP2K1
Low	28day	Antiproliferative Role of TOB in T Cell Signaling	7.16	0.346	TGFBR2,CCNA2,RB1,CCNE1,TGFBR1,MAPK1,SMAD3,TGFB2,SMAD4
Low	28day	FGF Signaling	7.16	0.179	FGF16,RAF1,MAPK1,GRB2,FGF2,CRKL,FGFR1,HRAS,STAT3,FGFR3,MET,MAPK3,CREB1,MAP2K1,FGF7
Low	28day	IL-15 Signaling	7.14	0.21	RAF1,IL2RG,NRAS,JAK1,MAPK1,HRAS,KRAS,STAT3,BCL2L1,MAPK3,STAT5B,MAP2K1,TNF
Low	28day	ErbB Signaling	7.09	0.176	MAP2K4,RAF1,NRAS,MAPK1,GRB2,HRAS,KRAS,FOS,PAK1,MTOR,JUN,MAPK3,PAK7,MAP2K1,EGFR
Low	28day	UVA-Induced MAPK Signaling	7.09	0.176	TP53,MAP2K4,NRAS,MAPK1,CASP3,HRAS,PARP8,KRAS,BCL2L1,FOS,MTOR,CASP9,JUN,MAPK3,EGFR
Low	28day	Epithelial Adherens Junction Signaling	7.04	0.139	DLL1,TGFBR1,NRAS,FGFR1,ACVR1,HRAS,BMPR2,KRAS,PTEN,TGFBR2,MET,NOTCH2,RHOA,TGFB2,ZYX,CLINT1,CTNNB1,NOTCH1,EGFR
Low	28day	Breast Cancer Regulation by Stathmin1	7	0.122	TP53,RAF1,NRAS,MAPK1,PPP2R2A,GRB2,HRAS,KRAS,E2F3,GNAI2,PAK1,CCNE1,PPP2R4,PPP1R7,MAPK3,RHOA,CDKN1A,E2F1,RB1CC1,E2F5,MAP2K1,E2F2
Low	28day	Neurotrophin/TRK Signaling	6.97	0.203	MAP2K4,RAF1,FOS,JUN,NRAS,MAPK1,BDNF,GRB2,MAPK3,CREB1,HRAS,KRAS,MAP2K1
Low	28day	Integrin Signaling	6.97	0.117	MAP2K4,RAF1,NRAS,MAPK1,GRB2,CRKL,ITGA2,HRAS,KRAS,PDGFB,ITGB3,PTEN,CAPN8,WIPF1,PAK1,RHOG,RHOB,RHOT1,MAPK3,RHOA,ZYX,PAK7,MAP2K1
Low	28day	GNRH Signaling	6.9	0.143	MAP2K4,RAF1,NRAS,MAPK1,GRB2,HRAS,KRAS,GNAI2,FOS,MAP3K12,PAK1,JUN,MAPK3,CREB1,PAK7,MAPK7,MAP2K1,EGFR
Low	28day	Glioma Invasiveness Signaling	6.84	0.218	RHOG,NRAS,MAPK1,RHOB,RHOT1,MAPK3,RHOA,HRAS,KRAS,PLAU,MMP9,ITGB3
Low	28day	Ceramide Signaling	6.82	0.182	MAP2K4,RAF1,NRAS,PPP2R2A,HRAS,KRAS,BCL2,FOS,JUN,PPP2R4,MAPK3,S1PR1,TNF,MAP2K1
Low	28day	Agrin Interactions at Neuromuscular Junction	6.72	0.194	MAP2K4,NRAS,MAPK1,ITGA2,HRAS,KRAS,ITGB3,LAMC1,PAK1,JUN,MAPK3,PAK7,EGFR
Low	28day	p70S6K Signaling	6.72	0.147	RAF1,IL2RG,JAK1,NRAS,MAPK1,PPP2R2A,GRB2,HRAS,KRAS,F2,GNAI2,MTOR,PPP2R4,IRS1,MAPK3,MAP2K1,EGFR
Low	28day	mTOR Signaling	6.66	0.121	MAPKAP1,NRAS,MAPK1,PPP2R2A,HRAS,EIF3J,KRAS,HIF1A,EIF4E,VEGFA,HMOX1,MTOR,RHOG,EIF4G2,RHOB,PPP2R4,RHOT1,IRS1,MAPK3,RHOA,RPTOR
Low	28day	Protein Kinase A Signaling	6.66	0.0894	ENPP6,RAF1,TGFBR1,AKAP8,MAPK1,SMAD3,ACP1,ANAPC1,PTEN,TGFBR2,GYS1,PHKB,PPP1R7,MAPK3,CREB1,TGFB2,SMAD4,CTNNB1,DUSP12,MAP2K1,PPP3CA,CDC25A,PTPRK,PTPRD,PTCH1,AKAP6,NFATC4,GNAI2,H3F3A/H3F3B,RHOA,CDC14B,PTGS2
Low	28day	CNTF Signaling	6.65	0.234	RAF1,MTOR,JAK1,NRAS,MAPK1,GRB2,MAPK3,HRAS,KRAS,STAT3,MAP2K1
Low	28day	Wnt/β-catenin Signaling	6.53	0.123	TP53,CDKN2A,AXIN2,TGFBR1,PPP2R2A,HDAC1,CSNK1D,ACVR1,BMPR2,MDM2,CCND1,TGFBR2,MYC,JUN,WNT3A,PPP2R4,TGFB2,CTNNB1,WNT1,WNT5A
Low	28day	CXCR4 Signaling	6.46	0.128	MAP2K4,RAF1,NRAS,MAPK1,CXCL12,HRAS,KRAS,GNAI2,FOS,PAK1,JUN,RHOG,RHOB,RHOT1,MAPK3,RHOA,PAK7,ELMO2,MAP2K1
Low	28day	Small Cell Lung Cancer Signaling	6.42	0.183	MYC,TP53,RB1,BCL2L1,CCNE1,CASP9,E2F1,CDK4,CDK6,PTGS2,CCND1,BCL2,PTEN
Low	28day	Hereditary Breast Cancer Signaling	6.4	0.139	TP53,NRAS,WEE1,HDAC1,CDK6,CDK4,HRAS,KRAS,CCND1,PTEN,CHEK1,RB1,POLR2C,MSH2,FANCD2,CDKN1A,E2F1
Low	28day	UVB-Induced MAPK Signaling	6.36	0.22	MAP2K4,TP53,FOS,MTOR,JUN,H3F3A/H3F3B,MAPK1,MAPK3,MAP2K1,EIF4E,EGFR
Low	28day	Role of JAK1 and JAK3 in γc Cytokine Signaling	6.32	0.197	IL2RG,JAK1,NRAS,MAPK1,GRB2,IRS1,MAPK3,HRAS,IRS2,KRAS,STAT3,STAT5B
Low	28day	PI3K Signaling in B Lymphocytes	6.29	0.137	RAF1,NRAS,MAPK1,HRAS,KRAS,ATF6,NFATC4,PTEN,FOS,TLR4,JUN,IRS1,MAPK3,CREB1,IRS2,MAP2K1,PPP3CA
Low	28day	HMGB1 Signaling	6.2	0.143	MAP2K4,NRAS,MAPK1,HRAS,KRAS,TLR4,FOS,JUN,RHOG,RHOB,RHOT1,MAPK3,RHOA,TGFB2,TNF,MAP2K1
Low	28day	HER-2 Signaling in Breast Cancer	6.2	0.176	TP53,NRAS,GRB2,CDK6,HRAS,KRAS,MDM2,CCND1,ITGB3,CCNE1,CASP9,CDKN1A,EGFR
Low	28day	Role of CHK Proteins in Cell Cycle Checkpoint Control	6.18	0.212	TP53,PPP2R4,PPP2R2A,E2F1,CDKN1A,E2F5,PLK1,E2F3,E2F2,CDC25A,CHEK1
Low	28day	Axonal Guidance Signaling	6.15	0.0819	RAF1,MAPK1,BDNF,CXCL12,HRAS,KRAS,EIF4E,VEGFA,PAK1,CFL2,IGF1,MAPK3,MKNK1,RASA1,MAP2K1,PPP3CA,NRAS,GRB2,CRKL,PTCH1,ITGA2,NFATC4,PDGFB,GNAI2,MET,WIPF1,WNT3A,RHOA,RTN4,PAK7,EPHA2,WNT1,MMP9,WNT5A
Low	28day	FAK Signaling	6.14	0.161	RAF1,NRAS,MAPK1,GRB2,ITGA2,HRAS,KRAS,PTEN,CAPN8,PAK1,MAPK3,PAK7,MAP2K1,EGFR
Low	28day	Role of MAPK Signaling in the Pathogenesis of Influenza	6.08	0.188	MAP2K4,RAF1,NRAS,CASP3,MAPK1,MAPK3,HRAS,KRAS,PTGS2,MAP2K1,TNF,BCL2
Low	28day	Chemokine Signaling	5.93	0.182	GNAI2,RAF1,FOS,JUN,NRAS,MAPK1,MAPK3,RHOA,CXCL12,HRAS,KRAS,MAP2K1
Low	28day	NGF Signaling	5.85	0.143	MAP2K4,TP53,MAP3K12,RAF1,RHOG,NRAS,MAPK1,GRB2,MAPK3,RHOA,CREB1,HRAS,KRAS,MAPK7,MAP2K1
Low	28day	B Cell Receptor Signaling	5.85	0.117	MAP2K4,RAF1,NRAS,MAPK1,GRB2,HRAS,KRAS,NFATC4,BCL6,PTEN,MAP3K12,BCL2L1,MTOR,JUN,CFL2,MAPK3,CREB1,MAP2K1,PPP3CA
Low	28day	Estrogen Receptor Signaling	5.84	0.134	RAF1,NRAS,MAPK1,GRB2,HRAS,KRAS,NCOA3,TAF9B,POLR2C,H3F3A/H3F3B,RUNX2,MAPK3,CTBP2,GTF2H1,MAP2K1,ESR1
Low	28day	CDK5 Signaling	5.73	0.149	LAMC1,RAF1,NRAS,MAPK1,BDNF,PPP1R7,PPP2R4,PPP2R2A,MAPK3,ITGA2,HRAS,KRAS,MAPK7,MAP2K1
Low	28day	Renin-Angiotensin Signaling	5.7	0.139	MAP2K4,RAF1,NRAS,MAPK1,GRB2,HRAS,KRAS,STAT3,FOS,PAK1,JUN,MAPK3,PAK7,MAP2K1,TNF
Low	28day	MIF Regulation of Innate Immunity	5.7	0.243	MAP2K4,TP53,TLR4,FOS,MIF,JUN,MAPK1,MAPK3,PTGS2
Low	28day	T Cell Receptor Signaling	5.67	0.147	MAP2K4,RAF1,NRAS,MAPK1,GRB2,HRAS,KRAS,NFATC4,FOS,JUN,MAPK3,MAP2K1,RASA1,PPP3CA
Low	28day	HIF1α Signaling	5.56	0.144	TP53,NRAS,MMP3,MAPK1,HRAS,MDM2,KRAS,HIF1A,VEGFA,JUN,MAPK3,MAPK7,MMP1,MMP9
Low	28day	14-3-3-mediated Signaling	5.54	0.135	MAP2K4,RAF1,NRAS,MAPK1,GRB2,HRAS,VIM,KRAS,FOS,JUN,MAPK3,PDCD6IP,SNCA,TNF,MAP2K1
Low	28day	Hypoxia Signaling in the Cardiovascular System	5.45	0.18	VEGFA,TP53,HSP90B1,JUN,CREB1,CSNK1D,MDM2,HIF1A,UBE2S,PTEN,UBE2I
Low	28day	Actin Nucleation by ARP-WASP Complex	5.43	0.2	WIPF1,RHOG,NRAS,RHOB,RHOT1,GRB2,RHOA,ITGA2,HRAS,KRAS
Low	28day	Role of NFAT in Cardiac Hypertrophy	5.43	0.109	MAP2K4,RAF1,NRAS,TGFBR1,MAPK1,GRB2,HDAC1,HRAS,KRAS,NFATC4,TGFBR2,GNAI2,IGF1,MAPK3,MEF2D,IGF1R,TGFB2,MAP2K1,PPP3CA
Low	28day	Gα12/13 Signaling	5.4	0.132	MAP2K4,RAF1,NRAS,MAPK1,HRAS,KRAS,F2,JUN,MEF2D,MAPK3,RHOA,MAPK7,CTNNB1,MAP2K1,RASA1
Low	28day	Semaphorin Signaling in Neurons	5.35	0.196	MET,PAK1,RHOG,CFL2,MAPK1,RHOB,RHOT1,MAPK3,RHOA,PAK7
Low	28day	Pyridoxal 5'-phosphate Salvage Pathway	5.31	0.175	MAP2K4,PAK1,MAPK1,MAPK3,CSNK1D,CDK6,CDK4,PAK7,PLK1,MAPK7,MAP2K1
Low	28day	Rac Signaling	5.3	0.137	MAP2K4,RAF1,NRAS,MAPK1,ITGA2,HRAS,KRAS,PAK1,JUN,CFL2,RHOA,MAPK3,PAK7,MAP2K1
Low	28day	NF-κB Signaling	5.28	0.111	RAF1,TGFBR1,NRAS,FGFR1,HDAC1,HRAS,BMPR2,KRAS,IGF2R,DDR1,TGFBR2,FGFR3,TLR4,TLR7,IGF1R,TNF,MAP4K4,EGFR
Low	28day	Role of BRCA1 in DNA Damage Response	5.26	0.158	TP53,RB1,RBL2,FANCD2,MSH2,E2F1,CDKN1A,E2F5,PLK1,E2F3,E2F2,CHEK1
Low	28day	IL-17A Signaling in Gastric Cells	5.25	0.304	MAP2K4,FOS,JUN,MAPK1,MAPK3,TNF,EGFR
Low	28day	Corticotropin Releasing Hormone Signaling	5.1	0.132	GNAI2,VEGFA,FOS,RAF1,JUN,MAPK1,BDNF,MAPK3,MEF2D,CREB1,PTCH1,NR4A1,PTGS2,MAP2K1
Low	28day	Production of Nitric Oxide and Reactive Oxygen Species in Macrophages	5.09	0.108	MAP2K4,JAK1,MAPK1,PPP2R2A,SPI1,FOS,MAP3K12,TLR4,JUN,RHOG,RHOB,PPP2R4,PPP1R7,RHOT1,MAPK3,RHOA,TNF,MAP2K1
Low	28day	Sertoli Cell-Sertoli Cell Junction Signaling	5.09	0.108	MAP2K4,RAF1,NRAS,MAPK1,ITGA2,HRAS,KRAS,PTEN,MAP3K12,F11R,JUN,CLDN12,MAPK3,SPTB,CLINT1,CTNNB1,TNF,MAP2K1
Low	28day	Xenobiotic Metabolism Signaling	5.04	0.0906	MAP2K4,ABCB1,RAF1,MGST1,NRAS,MAPK1,PPP2R2A,HRAS,UGT8,KRAS,CYP1B1,HMOX1,MAP3K12,HSP90B1,CES1,PPP2R4,NR1I2,SMOX,MAPK3,GSTM4,MAPK7,TNF,MAP2K1
Low	28day	Erythropoietin Signaling	5.04	0.164	RAF1,FOS,JUN,NRAS,MAPK1,GRB2,MAPK3,HRAS,KRAS,STAT5B,MAP2K1
Low	28day	HIPPO signaling	5.02	0.15	ITCH,PPP1R7,PPP2R4,PPP2R2A,SMAD3,CSNK1D,NF2,SMAD4,SMAD5,LATS2,STK3,SMAD1
Low	28day	Role of JAK family kinases in IL-6-type Cytokine Signaling	4.99	0.28	MAP2K4,JAK1,MAPK1,MAPK3,IL6R,STAT3,STAT5B
Low	28day	IL-17 Signaling	4.98	0.162	MAP2K4,JAK1,JUN,NRAS,MMP3,MAPK1,MAPK3,HRAS,KRAS,PTGS2,MAP2K1
Low	28day	autophagy	4.91	0.229	MTOR,LAMP2,VPS39,ATG9A,RB1CC1,SQSTM1,BECN1,BCL2
Low	28day	TNFR1 Signaling	4.86	0.196	MAP2K4,FOS,PAK1,MADD,JUN,CASP9,CASP3,PAK7,TNF
Low	28day	Acute Phase Response Signaling	4.83	0.108	MAP2K4,RAF1,NRAS,MAPK1,GRB2,IL6R,HRAS,KRAS,STAT3,F2,FOS,HMOX1,MTOR,JUN,MAPK3,TNF,MAP2K1
Low	28day	ATM Signaling	4.83	0.172	MAP2K4,TP53,JUN,FANCD2,CREB1,CDKN1A,MDM2,CDC25A,CHEK1,SMC1A
Low	28day	Gαi Signaling	4.69	0.122	RAF1,NRAS,MAPK1,GRB2,HRAS,KRAS,STAT3,GNAI2,NPR3,MAPK3,S1PR1,HTR1A,ADORA1,DRD3
Low	28day	GADD45 Signaling	4.68	0.316	TP53,CCNE1,CCND3,CDKN1A,CDK4,CCND1
Low	28day	Phospholipase C Signaling	4.66	0.0935	RAF1,NRAS,MAPK1,GRB2,HDAC1,ITGA2,HRAS,KRAS,NFATC4,HMOX1,RHOG,AHNAK,RHOB,RHOT1,MAPK3,RHOA,MEF2D,CREB1,MAP2K1,PPP3CA
Low	28day	T Helper Cell Differentiation	4.56	0.161	TGFBR2,IL2RG,TGFBR1,IL10,IL6R,ICOS,FOXP3,STAT3,BCL6,TNF
Low	28day	VEGF Signaling	4.54	0.135	VEGFA,BCL2L1,RAF1,NRAS,MAPK1,GRB2,MAPK3,HRAS,KRAS,HIF1A,MAP2K1,BCL2
Low	28day	Actin Cytoskeleton Signaling	4.41	0.0927	FGF16,RAF1,NRAS,MAPK1,GRB2,FGF2,CRKL,ITGA2,HRAS,KRAS,F2,PDGFB,PAK1,CFL2,MAPK3,RHOA,PAK7,MAP2K1,FGF7
Low	28day	Signaling by Rho Family GTPases	4.38	0.0893	MAP2K4,RAF1,MAPK1,SEPT3,ITGA2,VIM,GNAI2,FOS,MAP3K12,PAK1,WIPF1,RHOG,JUN,CFL2,RHOB,RHOT1,MAPK3,RHOA,PAK7,MAP2K1
Low	28day	p38 MAPK Signaling	4.34	0.12	MAP2K4,TP53,TGFBR2,MYC,H3F3A/H3F3B,TGFBR1,MEF2D,MKNK1,CREB1,SRF,TGFB2,MKNK2,TNF
Low	28day	IL-10 Signaling	4.32	0.152	MAP2K4,HMOX1,FOS,JAK1,JUN,MAPK1,IL10,STAT3,TNF,MAP4K4
Low	28day	Growth Hormone Signaling	4.32	0.152	FOS,IGF1,MAPK1,IRS1,MAPK3,CSHL1,IGF1R,SRF,STAT3,STAT5B
Low	28day	Melanocyte Development and Pigmentation Signaling	4.19	0.134	KITLG,RAF1,NRAS,MAPK1,GRB2,MAPK3,CREB1,HRAS,KRAS,MAP2K1,BCL2
Low	28day	Endothelin-1 Signaling	4.1	0.0982	RAF1,NRAS,MAPK1,CASP3,GRB2,HRAS,KRAS,MYC,GNAI2,FOS,HMOX1,CASP9,JUN,MAPK3,MAPK7,PTGS2
Low	28day	Induction of Apoptosis by HIV1	4.09	0.158	MAP2K4,TP53,BCL2L1,CASP9,CASP3,TNF,BAK1,DFFA,BCL2
Low	28day	IL-9 Signaling	4.05	0.206	IL2RG,JAK1,IRS1,IRS2,STAT3,STAT5B,TNF
Low	28day	VEGF Family Ligand-Receptor Interactions	4.04	0.141	VEGFA,RAF1,FOS,NRAS,MAPK1,GRB2,MAPK3,HRAS,KRAS,MAP2K1
Low	28day	IL-4 Signaling	4.04	0.141	MTOR,IL2RG,JAK1,NRAS,GRB2,IRS1,HRAS,KRAS,HMGA1,NFATC4
Low	28day	IL-22 Signaling	4.04	0.25	MAP2K4,JAK1,MAPK1,MAPK3,STAT3,STAT5B
Low	28day	P2Y Purigenic Receptor Signaling Pathway	4.02	0.112	GNAI2,MYC,FOS,RAF1,JUN,NRAS,MAPK1,MAPK3,CREB1,HRAS,KRAS,MAP2K1,ITGB3
Low	28day	Tec Kinase Signaling	4	0.101	MAP2K4,GNAI2,TLR4,FOS,PAK1,JAK1,RHOG,RHOB,RHOT1,RHOA,ITGA2,PAK7,STAT3,STAT5B,TNF
Low	28day	Ephrin B Signaling	3.99	0.139	GNAI2,PAK1,CFL2,MAPK1,MAPK3,RHOA,CXCL12,HRAS,ACP1,CTNNB1
Low	28day	Salvage Pathways of Pyrimidine Ribonucleotides	3.95	0.126	MAP2K4,PAK1,MAPK1,MAPK3,CSNK1D,CDK6,CDK4,PAK7,PLK1,MAPK7,MAP2K1
Low	28day	Granzyme B Signaling	3.95	0.312	CASP9,CASP3,LMNB2,LMNB1,DFFA
Low	28day	Nur77 Signaling in T Lymphocytes	3.93	0.17	CASP9,CASP3,MEF2D,HDAC1,NR4A1,MAPK7,PPP3CA,BCL2
Low	28day	SAPK/JNK Signaling	3.91	0.125	MAP2K4,TP53,MAP3K12,JUN,NRAS,GRB2,IRS1,CRKL,HRAS,KRAS,MAP4K4
Low	28day	Mitotic Roles of Polo-Like Kinase	3.85	0.148	KIF23,HSP90B1,PPP2R4,PPP2R2A,WEE1,PLK1,ANAPC1,CDC25A,SMC1A
Low	28day	ERK5 Signaling	3.85	0.148	MYC,FOS,NRAS,MEF2D,CREB1,HRAS,KRAS,MAPK7,EGFR
Low	28day	NRF2-mediated Oxidative Stress Response	3.82	0.093	MAP2K4,RAF1,MGST1,NRAS,MAPK1,DNAJB4,HRAS,KRAS,FOS,HMOX1,JUN,MAPK3,GSTM4,SQSTM1,MAPK7,MAP2K1
Low	28day	Role of NFAT in Regulation of the Immune Response	3.75	0.0955	RAF1,NRAS,MAPK1,GRB2,CSNK1D,HRAS,KRAS,NFATC4,GNAI2,FOS,JUN,MAPK3,MEF2D,MAP2K1,PPP3CA
Low	28day	Tight Junction Signaling	3.72	0.0949	TGFBR1,PPP2R2A,CDK4,VTI1B,PTEN,TGFBR2,F11R,FOS,JUN,CLDN12,PPP2R4,RHOA,TGFB2,CTNNB1,TNF
Low	28day	CCR3 Signaling in Eosinophils	3.68	0.11	GNAI2,RAF1,PAK1,NRAS,CFL2,MAPK1,MAPK3,RHOA,HRAS,PAK7,KRAS,MAP2K1
Low	28day	PKCθ Signaling in T Lymphocytes	3.64	0.109	MAP2K4,MAP3K12,FOS,JUN,NRAS,MAPK1,GRB2,MAPK3,HRAS,KRAS,NFATC4,PPP3CA
Low	28day	Angiopoietin Signaling	3.64	0.138	PAK1,NRAS,CASP9,GRB2,HRAS,PAK7,KRAS,STAT5B,RASA1
Low	28day	Systemic Lupus Erythematosus Signaling	3.63	0.0932	NRAS,MAPK1,GRB2,IL10,IL6R,HRAS,KRAS,NFATC4,FOS,MTOR,JUN,MAPK3,TLR7,PRPF40A,TNF
Low	28day	CD27 Signaling in Lymphocytes	3.61	0.154	MAP2K4,MAP3K12,BCL2L1,FOS,JUN,CASP9,CASP3,MAP2K1
Low	28day	RAR Activation	3.54	0.0879	MAP2K4,MAPK1,RDH10,SMAD3,SMAD5,PTEN,VEGFA,FOS,JUN,TGFB2,SMAD4,GTF2H1,STAT5B,SMAD1,MAP2K1,MMP1
Low	28day	Thrombin Signaling	3.49	0.087	RAF1,NRAS,MAPK1,GRB2,HRAS,KRAS,F2,GNAI2,RHOG,RHOB,RHOT1,MAPK3,RHOA,CREB1,MAP2K1,EGFR
Low	28day	TREM1 Signaling	3.49	0.132	TLR4,MAPK1,GRB2,IL10,MAPK3,TLR7,STAT3,STAT5B,TNF
Low	28day	Gap Junction Signaling	3.43	0.0933	GNAI2,RAF1,NRAS,MAPK1,GRB2,MAPK3,CSNK1D,HRAS,KRAS,MAPK7,CTNNB1,MAP2K1,PPP3CA,EGFR
Low	28day	α-Adrenergic Signaling	3.43	0.119	GNAI2,RAF1,PHKB,GYS1,NRAS,MAPK1,MAPK3,HRAS,KRAS,MAP2K1
Low	28day	IL-12 Signaling and Production in Macrophages	3.42	0.103	MAP2K4,PPARG,TLR4,FOS,JUN,MAPK1,IL10,MAPK3,TGFB2,MAP2K1,SPI1,TNF
Low	28day	ErbB4 Signaling	3.39	0.143	RAF1,NRAS,MAPK1,GRB2,MAPK3,HRAS,KRAS,MAP2K1
Low	28day	G Beta Gamma Signaling	3.35	0.116	GNAI2,RAF1,PAK1,NRAS,MAPK1,GRB2,MAPK3,HRAS,KRAS,EGFR
Low	28day	Sphingosine-1-phosphate Signaling	3.34	0.108	GNAI2,RHOG,CASP9,CASP3,MAPK1,RHOB,RHOT1,MAPK3,RHOA,S1PR1,PDGFB
Low	28day	cAMP-mediated signaling	3.31	0.081	ENPP6,RAF1,MAPK1,AKAP8,AKAP6,STAT3,GNAI2,LAMTOR3,NPR3,MAPK3,CREB1,S1PR1,HTR1A,ADORA1,DRD3,MAP2K1,PPP3CA
Low	28day	G-Protein Coupled Receptor Signaling	3.28	0.076	ENPP6,RAF1,NRAS,MAPK1,GRB2,HRAS,KRAS,STAT3,GNAI2,LAMTOR3,NPR3,MAPK3,CREB1,S1PR1,HTR1A,ADORA1,DRD3,MAP2K1,RASA1
Low	28day	Factors Promoting Cardiogenesis in Vertebrates	3.23	0.112	TGFBR2,CCNE1,TGFBR1,ACVR1,TGFB2,BMPR2,SMAD4,SMAD5,CTNNB1,SMAD1
Low	28day	Amyotrophic Lateral Sclerosis Signaling	3.04	0.106	VEGFA,TP53,CAPN8,BCL2L1,PAK1,CASP9,IGF1,CASP3,PPP3CA,BCL2
Low	28day	Cell Cycle: G2/M DNA Damage Checkpoint Regulation	3.03	0.143	CDKN2A,TP53,WEE1,CDKN1A,MDM2,PLK1,CHEK1
Low	28day	Role of IL-17F in Allergic Inflammatory Airway Diseases	3.02	0.167	RAF1,IGF1,MAPK1,MAPK3,CREB1,MAP2K1
Low	28day	Natural Killer Cell Signaling	3	0.105	RAF1,PAK1,NRAS,MAPK1,GRB2,MAPK3,HRAS,PAK7,KRAS,MAP2K1
Low	28day	CD40 Signaling	2.99	0.125	MAP2K4,FOS,JUN,MAPK1,MAPK3,STAT3,PTGS2,MAP2K1
Low	28day	Role of PI3K/AKT Signaling in the Pathogenesis of Influenza	2.97	0.14	GNAI2,KPNA3,CASP9,MAPK1,CRKL,MAPK3,MAP2K1
Low	28day	Airway Pathology in Chronic Obstructive Pulmonary Disease	2.97	0.429	TNF,MMP9,MMP1
Low	28day	EIF2 Signaling	2.97	0.0838	RAF1,NRAS,EIF4G2,MAPK1,GRB2,MAPK3,AGO3,EIF3J,HRAS,AGO2,KRAS,AGO1,MAP2K1,EIF4E
Low	28day	Leukocyte Extravasation Signaling	2.94	0.0802	MAP2K4,MAPK1,MMP3,CRKL,ITGA2,CXCL12,ITGB3,GNAI2,F11R,WIPF1,CLDN12,RHOA,CTNNB1,MMP1,MMP9
Low	28day	Paxillin Signaling	2.9	0.102	MAP2K4,PAK1,NRAS,MAPK1,GRB2,ITGA2,HRAS,PAK7,KRAS,ITGB3
Low	28day	Synaptic Long Term Depression	2.89	0.0902	GNAI2,RAF1,NRAS,IGF1,MAPK1,PPP2R4,PPP2R2A,MAPK3,IGF1R,HRAS,KRAS,MAP2K1
Low	28day	Macropinocytosis Signaling	2.86	0.119	MET,PAK1,NRAS,RHOA,HRAS,KRAS,PDGFB,ITGB3
Low	28day	Parkinson's Signaling	2.84	0.25	CASP9,CASP3,MAPK1,SNCA
Low	28day	Regulation of Actin-based Motility by Rho	2.81	0.107	WIPF1,PAK1,RHOG,RHOB,RHOT1,RHOA,ITGA2,PAK7,ARHGDIA
Low	28day	Clathrin-mediated Endocytosis Signaling	2.8	0.0805	FGF16,AP2A1,GRB2,FGF2,GAK,MDM2,PDGFB,F2,ITGB3,VEGFA,MET,IGF1,FGF7,PPP3CA
Low	28day	Fc Epsilon RI Signaling	2.73	0.0971	MAP2K4,RAF1,NRAS,MAPK1,GRB2,MAPK3,HRAS,KRAS,MAP2K1,TNF
Low	28day	RANK Signaling in Osteoclasts	2.7	0.103	MAP2K4,MAP3K12,RAF1,FOS,JUN,MAPK1,MAPK3,MAP2K1,PPP3CA
Low	28day	fMLP Signaling in Neutrophils	2.67	0.0952	GNAI2,RAF1,NRAS,MAPK1,MAPK3,HRAS,KRAS,NFATC4,MAP2K1,PPP3CA
Low	28day	MIF-mediated Glucocorticoid Regulation	2.66	0.172	TLR4,MIF,MAPK1,MAPK3,PTGS2
Low	28day	Role of p14/p19ARF in Tumor Suppression	2.66	0.172	CDKN2A,TP53,RB1,E2F1,MDM2
Low	28day	Toll-like Receptor Signaling	2.66	0.111	MAP2K4,TLR4,FOS,JUN,MAPK1,TLR7,TNF,MAP4K4
Low	28day	NF-κB Activation by Viruses	2.62	0.11	RAF1,NRAS,MAPK1,MAPK3,ITGA2,HRAS,KRAS,ITGB3
Low	28day	iNOS Signaling	2.61	0.14	TLR4,FOS,JAK1,JUN,MAPK1,HMGA1
Low	28day	Gαq Signaling	2.6	0.0833	HMOX1,RAF1,RHOG,GYS1,MAPK1,RHOB,RHOT1,MAPK3,RHOA,NFATC4,MAP2K1,PPP3CA
Low	28day	4-1BB Signaling in T Lymphocytes	2.6	0.167	MAP2K4,JUN,MAPK1,MAPK3,MAP2K1
Low	28day	Role of JAK2 in Hormone-like Cytokine Signaling	2.53	0.161	JAK1,IRS1,IRS2,STAT3,STAT5B
Low	28day	VDR/RXR Activation	2.47	0.104	WT1,CASR,RUNX2,CDKN1A,TGFB2,HES1,KLF4,NCOA3
Low	28day	IL-17A Signaling in Airway Cells	2.46	0.115	MAP2K4,JAK1,MAPK1,MAPK3,STAT3,MAP2K1,PTEN
Low	28day	DNA Methylation and Transcriptional Repression Signaling	2.46	0.2	DNMT3B,HDAC1,ARID4B,DNMT1
Low	28day	Endoplasmic Reticulum Stress Pathway	2.46	0.2	HSP90B1,CASP9,CASP3,ATF6
Low	28day	Role of Pattern Recognition Receptors in Recognition of Bacteria and Viruses	2.44	0.0885	MAP2K4,TLR4,MAPK1,IL10,MAPK3,CREB1,TLR7,TGFB2,RNASEL,TNF
Low	28day	Synaptic Long Term Potentiation	2.41	0.0877	RAF1,NRAS,MAPK1,PPP1R7,MAPK3,CREB1,HRAS,KRAS,MAP2K1,PPP3CA
Low	28day	IL-17A Signaling in Fibroblasts	2.41	0.152	FOS,JUN,MAPK1,MAPK3,MMP1
Low	28day	Antiproliferative Role of Somatostatin Receptor 2	2.39	0.111	NRAS,MAPK1,MAPK3,CDKN1A,HRAS,KRAS,MAP2K1
Low	28day	AMPK Signaling	2.38	0.0751	CCNA2,MTOR,GYS1,MAPK1,PPP2R4,PPP2R2A,IRS1,CREB1,CDKN1A,SIRT1,RPTOR,IRS2,CCND1
Low	28day	Amyloid Processing	2.36	0.125	CAPN8,MAPK1,MAPK3,CSNK1D,BACE1,APP
Low	28day	Polyamine Regulation in Colon Cancer	2.3	0.182	PPARG,MYC,KRAS,CTNNB1
Low	28day	Role of IL-17A in Arthritis	2.28	0.12	MAP2K4,MAPK1,MAPK3,PTGS2,MAP2K1,MMP1
Low	28day	Notch Signaling	2.24	0.139	DLL1,NOTCH2,HES1,JAG1,NOTCH1
Low	28day	NAD Salvage Pathway II	2.23	0.174	NT5C3A,ACP2,NT5E,ACP1
Low	28day	April Mediated Signaling	2.19	0.135	MAP2K4,FOS,JUN,MAPK1,NFATC4
Low	28day	Death Receptor Signaling	2.18	0.093	MAP2K4,CASP9,CASP3,PARP8,TNF,MAP4K4,DFFA,BCL2
Low	28day	Docosahexaenoic Acid (DHA) Signaling	2.14	0.132	BCL2L1,CASP9,CASP3,APP,BCL2
Low	28day	Guanosine Nucleotides Degradation III	2.12	0.231	NT5C3A,NT5E,PNP
Low	28day	Cytotoxic T Lymphocyte-mediated Apoptosis of Target Cells	2.1	0.16	CASP9,CASP3,DFFA,BCL2
Low	28day	B Cell Activating Factor Signaling	2.09	0.128	MAP2K4,FOS,JUN,MAPK1,NFATC4
Low	28day	Role of PKR in Interferon Induction and Antiviral Response	2.05	0.125	TP53,CASP9,CASP3,RNASEL,TNF
Low	28day	Cdc42 Signaling	2.04	0.0775	MAP2K4,RAF1,FOS,WIPF1,PAK1,JUN,CFL2,MAPK1,ITGA2,RASA1
Low	28day	Urate Biosynthesis/Inosine 5'-phosphate Degradation	2.03	0.214	NT5C3A,NT5E,PNP
Low	28day	Glycogen Biosynthesis II (from UDP-D-Glucose)	2.01	0.4	GYS1,UGP2
Low	28day	FcγRIIB Signaling in B Lymphocytes	2	0.122	MAP2K4,NRAS,GRB2,HRAS,KRAS
Low	28day	Relaxin Signaling	1.95	0.0752	ENPP6,VEGFA,GNAI2,FOS,JUN,MAPK1,MAPK3,CREB1,MAP2K1,MMP9
Low	28day	Adenosine Nucleotides Degradation II	1.94	0.2	NT5C3A,NT5E,PNP
Low	28day	TNFR2 Signaling	1.92	0.143	MAP2K4,FOS,JUN,TNF
Low	28day	Type II Diabetes Mellitus Signaling	1.91	0.0783	MAP2K4,PPARG,MTOR,MAPK1,IRS1,MAPK3,PKM,IRS2,TNF
Low	28day	Mitochondrial Dysfunction	1.9	0.0705	MAP2K4,NDUFA4,UCP2,CASP9,CASP3,GPD2,TXN2,BACE1,SNCA,APP,BCL2
Low	28day	UDP-N-acetyl-D-glucosamine Biosynthesis II	1.84	0.333	GFPT1,UAP1
Low	28day	PCP pathway	1.83	0.0968	MAP2K4,JUN,WNT3A,RHOA,WNT1,WNT5A
Low	28day	Role of Wnt/GSK-3β Signaling in the Pathogenesis of Influenza	1.8	0.0952	WNT3A,CSNK1D,CTNNB1,WNT1,NCOA3,WNT5A
Low	28day	Melatonin Signaling	1.74	0.0923	MAP2K4,GNAI2,RAF1,MAPK1,MAPK3,MAP2K1
Low	28day	CREB Signaling in Neurons	1.73	0.0667	GNAI2,RAF1,NRAS,POLR2C,MAPK1,GRB2,MAPK3,CREB1,HRAS,KRAS,MAP2K1
Low	28day	RhoGDI Signaling	1.73	0.0667	GNAI2,PAK1,RHOG,CFL2,RHOB,RHOT1,RHOA,ITGA2,PAK7,ARHGDIA,ESR1
Low	28day	Purine Nucleotides Degradation II (Aerobic)	1.72	0.167	NT5C3A,NT5E,PNP
Low	28day	Granulocyte Adhesion and Diapedesis	1.71	0.069	GNAI2,CLDN12,MMP3,ITGA2,CXCL12,Ccl6,TNF,MMP9,MMP1,ITGB3
Low	28day	Androgen Signaling	1.66	0.0755	GNAI2,JUN,POLR2C,MAPK1,SMAD3,MAPK3,GTF2H1,CCND1
Low	28day	Basal Cell Carcinoma Signaling	1.65	0.0882	TP53,WNT3A,PTCH1,CTNNB1,WNT1,WNT5A
Low	28day	CD28 Signaling in T Helper Cells	1.62	0.0741	MAP2K4,FOS,PAK1,JUN,GRB2,NFATC4,MAP2K1,PPP3CA
Low	28day	Unfolded protein response	1.62	0.098	PPARG,HSP90B1,HSPA1A/HSPA1B,ATF6,BCL2
Low	28day	Lymphotoxin β Receptor Signaling	1.59	0.0962	BCL2L1,CASP9,CASP3,MAPK1,MAPK3
Low	28day	Inhibition of Matrix Metalloproteases	1.55	0.111	MMP3,RECK,MMP9,MMP1
Low	28day	Dopamine-DARPP32 Feedback in cAMP Signaling	1.55	0.0649	GNAI2,PPP1R7,PPP2R4,PPP2R2A,CREB1,CSNK1D,KCNJ16,DRD3,ATP2A2,PPP3CA
Low	28day	Role of JAK1, JAK2 and TYK2 in Interferon Signaling	1.54	0.143	RAF1,JAK1,STAT3
Low	28day	Antioxidant Action of Vitamin C	1.51	0.0753	MAP2K4,HMOX1,MAPK1,MAPK3,NXN,STAT5B,TNF
Low	28day	Calcium-induced T Lymphocyte Apoptosis	1.49	0.0909	MEF2D,HDAC1,NR4A1,ATP2A2,PPP3CA
Low	28day	Xanthine and Xanthosine Salvage	1.49	1	PNP
Low	28day	Nitric Oxide Signaling in the Cardiovascular System	1.49	0.0745	VEGFA,HSP90B1,MAPK1,MAPK3,SLC7A1,MAP2K1,ATP2A2
Low	28day	Mechanisms of Viral Exit from Host Cells	1.47	0.105	CHMP2A,LMNB2,PDCD6IP,LMNB1
Low	28day	Tumoricidal Function of Hepatic Natural Killer Cells	1.43	0.13	CASP9,CASP3,DFFA
Low	28day	Neuropathic Pain Signaling In Dorsal Horn Neurons	1.42	0.0722	FOS,KCNN4,MAPK1,BDNF,MAPK3,CREB1,KCNH2
Low	28day	phagosome formation	1.42	0.0722	TLR4,RHOG,RHOB,RHOT1,RHOA,ITGA2,TLR7
Low	28day	Type I Diabetes Mellitus Signaling	1.38	0.0707	MAP2K4,JAK1,CASP9,CASP3,MAPK1,TNF,BCL2
Low	28day	Reelin Signaling in Neurons	1.37	0.0759	MAP2K4,PAFAH1B2,CRKL,ITGA2,APP,ITGB3
Low	28day	D-myo-inositol (1,4,5,6)-Tetrakisphosphate Biosynthesis	1.37	0.0661	PPP1R7,PPP2R4,DUSP23,ACP1,RASA1,PPP3CA,PTEN,CDC25A
Low	28day	D-myo-inositol (3,4,5,6)-tetrakisphosphate Biosynthesis	1.37	0.0661	PPP1R7,PPP2R4,DUSP23,ACP1,RASA1,PPP3CA,PTEN,CDC25A
Low	28day	Dendritic Cell Maturation	1.34	0.0621	MAP2K4,COL1A2,TLR4,MAPK1,IL10,FSCN1,MAPK3,CREB1,TNF
Low	28day	Aldosterone Signaling in Epithelial Cells	1.32	0.0616	RAF1,HSP90B1,MAPK1,DNAJB4,SLC12A2,MAPK3,HSPA1A/HSPA1B,KRAS,MAP2K1
Low	28day	TR/RXR Activation	1.3	0.0732	SLC16A3,MTOR,UCP2,MDM2,HIF1A,NCOA3
Low	28day	CCR5 Signaling in Macrophages	1.3	0.0806	MAP2K4,GNAI2,FOS,JUN,MAPK1
Low	28day	Glutathione-mediated Detoxification	1.3	0.115	MGST1,GSTM4,ANPEP
Low	28day	3-phosphoinositide Biosynthesis	1.29	0.0608	PPP1R7,PPP2R4,CDIPT,DUSP23,ACP1,RASA1,PPP3CA,PTEN,CDC25A
Low	28day	NAD Phosphorylation and Dephosphorylation	1.25	0.167	ACP2,ACP1
Low	28day	Role of Oct4 in Mammalian Embryonic Stem Cell Pluripotency	1.25	0.0889	TP53,RB1,CCNF,IGF2BP1
Low	28day	Virus Entry via Endocytic Pathways	1.24	0.0706	AP2A1,NRAS,ITGA2,HRAS,KRAS,ITGB3
Low	28day	Atherosclerosis Signaling	1.2	0.0642	COL1A2,MMP3,CXCL12,TNF,PDGFB,MMP9,MMP1
Low	28day	UDP-D-xylose and UDP-D-glucuronate Biosynthesis	1.2	0.5	UGDH
Low	28day	Guanine and Guanosine Salvage I	1.2	0.5	PNP
Low	28day	Glycerol-3-phosphate Shuttle	1.2	0.5	GPD2
Low	28day	Adenine and Adenosine Salvage I	1.2	0.5	PNP
Low	28day	Ephrin A Signaling	1.19	0.0851	PAK1,CFL2,RHOA,EPHA2
Low	28day	Agranulocyte Adhesion and Diapedesis	1.19	0.0581	GNAI2,CLDN12,MMP3,ITGA2,CXCL12,Ccl6,TNF,MMP9,MMP1
Low	28day	Crosstalk between Dendritic Cells and Natural Killer Cells	1.16	0.0735	TLR4,IL2RG,FSCN1,TLR7,TNF
Low	28day	eNOS Signaling	1.16	0.0597	VEGFA,CCNA2,HSP90B1,CASP9,CASP3,HSPA1A/HSPA1B,SLC7A1,ESR1
Low	28day	Colanic Acid Building Blocks Biosynthesis	1.13	0.143	UGDH,UGP2
Low	28day	D-myo-inositol-5-phosphate Metabolism	1.11	0.0584	PPP1R7,PPP2R4,DUSP23,ACP1,RASA1,PPP3CA,PTEN,CDC25A
Low	28day	Interferon Signaling	1.11	0.0968	JAK1,BAK1,BCL2
Low	28day	Activation of IRF by Cytosolic Pattern Recognition Receptors	1.11	0.08	MAP2K4,JUN,IL10,TNF
Low	28day	3-phosphoinositide Degradation	1.1	0.058	PPP1R7,PPP2R4,DUSP23,ACP1,RASA1,PPP3CA,PTEN,CDC25A
Low	28day	RhoA Signaling	1.08	0.0603	IGF1,CFL2,SEPT3,ANLN,RTKN,RHOA,IGF1R
Low	28day	Differential Regulation of Cytokine Production in Macrophages and T Helper Cells by IL-17A and IL-17F	1.08	0.133	IL10,TNF
Low	28day	Leptin Signaling in Obesity	1.08	0.0694	MAPK1,GRB2,MAPK3,STAT3,MAP2K1
Low	28day	Circadian Rhythm Signaling	1.08	0.0938	CREB1,CSNK1D,CLOCK
Low	28day	Nucleotide Excision Repair Pathway	1.08	0.0938	POLR2C,GTF2H1,RAD23B
Low	28day	Dopamine Receptor Signaling	1.06	0.0685	PPP1R7,PPP2R4,PPP2R2A,SMOX,DRD3
Low	28day	Calcium Signaling	1.04	0.0542	TP63,MAPK1,MAPK3,MEF2D,CREB1,HDAC1,NFATC4,ATP2A2,PPP3CA
Low	28day	S-adenosyl-L-methionine Biosynthesis	1.03	0.333	MAT2A
Low	28day	Neuroprotective Role of THOP1 in Alzheimer's Disease	1.02	0.0882	CREB1,MMP9,APP
Low	28day	iCOS-iCOSL Signaling in T Helper Cells	0.993	0.0606	IL2RG,GRB2,ICOS,NFATC4,PPP3CA,PTEN
Low	28day	Wnt/Ca+ pathway	0.992	0.0727	CREB1,NFATC4,PPP3CA,WNT5A
Low	28day	Primary Immunodeficiency Signaling	0.987	0.0857	IL2RG,ICOS,UNG
Low	28day	Differential Regulation of Cytokine Production in Intestinal Epithelial Cells by IL-17A and IL-17F	0.986	0.118	IL10,TNF
Low	28day	Cardiomyocyte Differentiation via BMP Receptors	0.944	0.111	BMPR2,SMAD4
Low	28day	Cardiac β-adrenergic Signaling	0.941	0.0556	ENPP6,AKAP8,PPP1R7,PPP2R4,PPP2R2A,AKAP6,ATP2A2
Low	28day	Hepatic Cholestasis	0.92	0.0526	MAP2K4,TLR4,ABCB1,JUN,NR1I2,TGFB2,TNF,ESR1
Low	28day	Airway Inflammation in Asthma	0.909	0.25	TNF
Low	28day	Arsenate Detoxification I (Glutaredoxin)	0.909	0.25	PNP
Low	28day	Heme Degradation	0.909	0.25	HMOX1
Low	28day	Spermine and Spermidine Degradation I	0.909	0.25	SMOX
Low	28day	Melatonin Degradation II	0.909	0.25	SMOX
Low	28day	dTMP De Novo Biosynthesis	0.909	0.25	TYMS
Low	28day	OX40 Signaling Pathway	0.909	0.0678	MAP2K4,BCL2L1,JUN,BCL2
Low	28day	DNA damage-induced 14-3-3σ Signaling	0.905	0.105	TP53,CCNE1
Low	28day	tRNA Charging	0.882	0.0769	RARS,MARS2,HARS
Low	28day	Communication between Innate and Adaptive Immune Cells	0.852	0.0645	TLR4,IL10,TLR7,TNF
Low	28day	Superpathway of Inositol Phosphate Compounds	0.844	0.0489	PPP1R7,PPP2R4,CDIPT,DUSP23,ACP1,RASA1,PPP3CA,PTEN,CDC25A
Low	28day	Protein Citrullination	0.819	0.2	PADI1
Low	28day	Creatine-phosphate Biosynthesis	0.819	0.2	MAP4K4
Low	28day	Ceramide Biosynthesis	0.819	0.2	SPTLC1
Low	28day	Serine Biosynthesis	0.819	0.2	PSAT1
Low	28day	Eumelanin Biosynthesis	0.819	0.2	MIF
Low	28day	Adenine and Adenosine Salvage III	0.819	0.2	PNP
Low	28day	Purine Ribonucleosides Degradation to Ribose-1-phosphate	0.819	0.2	PNP
Low	28day	IL-1 Signaling	0.778	0.0556	MAP2K4,GNAI2,FOS,JUN,MAPK1
Low	28day	Assembly of RNA Polymerase II Complex	0.771	0.0682	POLR2C,GTF2H1,TAF9B
Low	28day	Fcγ Receptor-mediated Phagocytosis in Macrophages and Monocytes	0.765	0.0549	HMOX1,PAK1,MAPK1,MAPK3,PTEN
Low	28day	Retinoic acid Mediated Apoptosis Signaling	0.751	0.0667	CASP9,CASP3,PARP8
Low	28day	Thioredoxin Pathway	0.747	0.167	NXN
Low	28day	Glycerol Degradation I	0.747	0.167	GPD2
Low	28day	GDP-glucose Biosynthesis	0.747	0.167	PGM1
Low	28day	Glycolysis I	0.742	0.0833	TPI1,PKM
Low	28day	Intrinsic Prothrombin Activation Pathway	0.688	0.0769	COL1A2,F2
Low	28day	Cell Cycle Control of Chromosomal Replication	0.688	0.0769	CDK6,CDK4
Low	28day	Glucose and Glucose-1-phosphate Degradation	0.687	0.143	PGM1
Low	28day	Superpathway of Serine and Glycine Biosynthesis I	0.687	0.143	PSAT1
Low	28day	Aspartate Degradation II	0.687	0.143	MDH2
Low	28day	LPS/IL-1 Mediated Inhibition of RXR Function	0.657	0.0439	MAP2K4,TLR4,ABCB1,MGST1,JUN,NR1I2,SMOX,GSTM4,TNF
Low	28day	Hematopoiesis from Pluripotent Stem Cells	0.64	0.0714	KITLG,IL10
Low	28day	CTLA4 Signaling in Cytotoxic T Lymphocytes	0.61	0.0513	AP2A1,GRB2,PPP2R4,PPP2R2A
Low	28day	Altered T Cell and B Cell Signaling in Rheumatoid Arthritis	0.61	0.0513	TLR4,IL10,TLR7,TNF
Low	28day	Protein Ubiquitination Pathway	0.607	0.0418	HSP90B1,DNAJB4,HSPA1A/HSPA1B,BAP1,USP46,MDM2,UBE2S,ANAPC1,UBE4A,UBE2I
Low	28day	Prostanoid Biosynthesis	0.591	0.111	PTGS2
Low	28day	Sucrose Degradation V (Mammalian)	0.591	0.111	TPI1
Low	28day	Glycogen Degradation II	0.591	0.111	PGM1
Low	28day	UDP-N-acetyl-D-galactosamine Biosynthesis II	0.591	0.111	UAP1
Low	28day	Glutamate Receptor Signaling	0.581	0.0545	SLC1A4,SLC17A7,SLC38A1
Low	28day	phagosome maturation	0.577	0.0467	LAMP2,VPS39,ATP6V1F,VTI1B,ATP6V0A1
Low	28day	Retinol Biosynthesis	0.576	0.0645	CES1,RDH10
Low	28day	LXR/RXR Activation	0.557	0.0459	TLR4,MYLIP,PTGS2,TNF,MMP9
Low	28day	Calcium Transport I	0.552	0.1	ATP2A2
Low	28day	TWEAK Signaling	0.539	0.0606	CASP9,CASP3
Low	28day	Coagulation System	0.521	0.0588	PLAU,F2
Low	28day	Hematopoiesis from Multipotent Stem Cells	0.518	0.0909	KITLG
Low	28day	Oleate Biosynthesis II (Animals)	0.518	0.0909	FADS2
Low	28day	Glycogen Degradation III	0.518	0.0909	PGM1
Low	28day	γ-glutamyl Cycle	0.518	0.0909	ANPEP
Low	28day	Purine Nucleotides De Novo Biosynthesis II	0.518	0.0909	ADSS
Low	28day	Remodeling of Epithelial Adherens Junctions	0.501	0.0492	MET,ZYX,CTNNB1
Low	28day	Acyl-CoA Hydrolysis	0.487	0.0833	THEM4
Low	28day	PXR/RXR Activation	0.477	0.0476	ABCB1,NR1I2,TNF
Low	28day	Role of Cytokines in Mediating Communication between Immune Cells	0.472	0.0541	IL10,TNF
Low	28day	Choline Biosynthesis III	0.459	0.0769	HMOX1
Low	28day	Netrin Signaling	0.457	0.0526	NFATC4,PPP3CA
Low	28day	GABA Receptor Signaling	0.454	0.0462	KCNN4,AP2A1,KCNH2
Low	28day	DNA Double-Strand Break Repair by Homologous Recombination	0.433	0.0714	ATRX
Low	28day	Ubiquinol-10 Biosynthesis (Eukaryotic)	0.433	0.0714	ECHDC1
Low	28day	The Visual Cycle	0.433	0.0714	RDH10
Low	28day	Phenylalanine Degradation IV (Mammalian, via Side Chain)	0.433	0.0714	SMOX
Low	28day	Serotonin Receptor Signaling	0.429	0.05	SMOX,HTR1A
Low	28day	Caveolar-mediated Endocytosis Signaling	0.412	0.0435	ITGA2,EGFR,ITGB3
Low	28day	RAN Signaling	0.41	0.0667	KPNA3
Low	28day	Extrinsic Prothrombin Activation Pathway	0.41	0.0667	F2
Low	28day	Mismatch Repair in Eukaryotes	0.41	0.0667	MSH2
Low	28day	Vitamin-C Transport	0.41	0.0667	NXN
Low	28day	MSP-RON Signaling Pathway	0.39	0.0465	TLR4,TNF
Low	28day	Chondroitin Sulfate Degradation (Metazoa)	0.388	0.0625	HYAL3
Low	28day	CDP-diacylglycerol Biosynthesis I	0.388	0.0625	GPAM
Low	28day	γ-linolenate Biosynthesis II (Animals)	0.388	0.0625	FADS2
Low	28day	Lipid Antigen Presentation by CD1	0.368	0.0588	AP2A1
Low	28day	Dermatan Sulfate Degradation (Metazoa)	0.368	0.0588	HYAL3
Low	28day	Methionine Degradation I (to Homocysteine)	0.368	0.0588	MAT2A
Low	28day	nNOS Signaling in Neurons	0.367	0.0444	CAPN8,PPP3CA
Low	28day	Glutathione Redox Reactions I	0.35	0.0556	MGST1
Low	28day	Phosphatidylglycerol Biosynthesis II (Non-plastidic)	0.35	0.0556	GPAM
Low	28day	Gαs Signaling	0.34	0.0374	MAPK1,MAPK3,CREB1,MAP2K1
Low	28day	D-myo-inositol (1,3,4)-trisphosphate Biosynthesis	0.333	0.0526	PTEN
Low	28day	Fatty Acid α-oxidation	0.333	0.0526	PTGS2
Low	28day	Cysteine Biosynthesis III (mammalia)	0.333	0.0526	MAT2A
Low	28day	Allograft Rejection Signaling	0.325	0.0408	IL10,TNF
Low	28day	Putrescine Degradation III	0.317	0.05	SMOX
Low	28day	Maturity Onset Diabetes of Young (MODY) Signaling	0.302	0.0476	NEUROD1
Low	28day	Pyrimidine Deoxyribonucleotides De Novo Biosynthesis I	0.302	0.0476	TYMS
Low	28day	Tryptophan Degradation X (Mammalian, via Tryptamine)	0.302	0.0476	SMOX
Low	28day	FXR/RXR Activation	0.29	0.0348	MAP2K4,PPARG,NR1I2,TNF
Low	28day	TCA Cycle II (Eukaryotic)	0.288	0.0455	MDH2
Low	28day	IL-15 Production	0.275	0.0435	JAK1
Low	28day	Superpathway of Melatonin Degradation	0.264	0.0357	SMOX,CYP1B1
Low	28day	Bupropion Degradation	0.263	0.0417	CYP1B1
Low	28day	Dopamine Degradation	0.263	0.0417	SMOX
Low	28day	Triacylglycerol Degradation	0.263	0.0417	CES1
Low	28day	Superpathway of D-myo-inositol (1,4,5)-trisphosphate Metabolism	0.263	0.0417	PTEN
Low	28day	Gluconeogenesis I	0.263	0.0417	MDH2
Low	28day	Acetone Degradation I (to Methylglyoxal)	0.251	0.04	CYP1B1
Low	28day	D-myo-inositol (1,4,5)-Trisphosphate Biosynthesis	0.24	0.0385	CDIPT
Low	28day	Sonic Hedgehog Signaling	0.24	0.0385	PTCH1
Low	28day	Role of Hypercytokinemia/hyperchemokinemia in the Pathogenesis of Influenza	0.22	0.0357	TNF
Middle	3day	Pancreatic Adenocarcinoma Signaling	7.98	0.0952	VEGFA,TP53,HMOX1,E2F5,ERBB2,E2F3,CCND1,MAP2K1,NOTCH1,BCL2
Middle	3day	Glioblastoma Multiforme Signaling	7.78	0.0775	TP53,MYC,FOXO1,E2F5,CDK6,E2F3,CCND1,MAP2K1,WNT1,PTEN,WNT5A
Middle	3day	Molecular Mechanisms of Cancer	7.77	0.0458	TP53,ITGA2,CDK6,E2F3,CCND1,BCL2,MYC,GNAI2,JUN,FOXO1,SUFU,E2F5,NOTCH1,MAP2K1,WNT1,WNT5A
Middle	3day	Cell Cycle: G1/S Checkpoint Regulation	7.53	0.129	TP53,MYC,FOXO1,HDAC1,E2F5,CDK6,E2F3,CCND1
Middle	3day	Wnt/β-catenin Signaling	7.18	0.0679	TP53,MYC,AXIN2,JUN,PPP2R4,HDAC1,ACVR1,CD44,CCND1,WNT1,WNT5A
Middle	3day	ErbB2-ErbB3 Signaling	6.61	0.127	MYC,JUN,FOXO1,ERBB2,CCND1,MAP2K1,PTEN
Middle	3day	PI3K/AKT Signaling	6.43	0.0769	TP53,FOXO1,PPP2R4,ITGA2,CCND1,MAP2K1,PTEN,BCL2,THEM4
Middle	3day	Chronic Myeloid Leukemia Signaling	6.18	0.087	TP53,MYC,HDAC1,E2F5,CDK6,E2F3,CCND1,MAP2K1
Middle	3day	Ovarian Cancer Signaling	6.1	0.0703	VEGFA,TP53,CD44,CCND1,MAP2K1,WNT1,PTEN,WNT5A,BCL2
Middle	3day	Glioma Signaling	6.03	0.0833	TP53,E2F5,CDK6,E2F3,CCND1,MAP2K1,PTEN,IDH1
Middle	3day	Cyclins and Cell Cycle Regulation	5.68	0.0933	TP53,PPP2R4,HDAC1,E2F5,CDK6,E2F3,CCND1
Middle	3day	Prostate Cancer Signaling	5.52	0.0886	TP53,FOXO1,CREB1,CCND1,MAP2K1,PTEN,BCL2
Middle	3day	Endometrial Cancer Signaling	5.48	0.115	TP53,MYC,ERBB2,CCND1,MAP2K1,PTEN
Middle	3day	Bladder Cancer Signaling	5.41	0.0854	VEGFA,TP53,MYC,FGF16,ERBB2,CCND1,MAP2K1
Middle	3day	p53 Signaling	5.08	0.0761	TP53,JUN,SIRT1,HDAC1,CCND1,BCL2,PTEN
Middle	3day	Hypoxia Signaling in the Cardiovascular System	5.07	0.0984	VEGFA,TP53,JUN,CREB1,PTEN,UBE2I
Middle	3day	Small Cell Lung Cancer Signaling	4.69	0.0845	TP53,MYC,CDK6,CCND1,PTEN,BCL2
Middle	3day	Estrogen-mediated S-phase Entry	4.45	0.167	MYC,E2F5,E2F3,CCND1
Middle	3day	TGF-β Signaling	4.24	0.0706	JUN,RUNX2,HDAC1,ACVR1,MAP2K1,BCL2
Middle	3day	IL-8 Signaling	4.08	0.0452	VEGFA,GNAI2,HMOX1,JUN,CCND1,MAP2K1,MAP4K4,BCL2
Middle	3day	Regulation of the Epithelial-Mesenchymal Transition Pathway	4.01	0.0442	MET,FGF16,NOTCH2,JAG1,MAP2K1,NOTCH1,WNT1,WNT5A
Middle	3day	Cell Cycle Regulation by BTG Family Proteins	3.89	0.121	PPP2R4,E2F5,E2F3,CCND1
Middle	3day	Inhibition of Angiogenesis by TSP1	3.89	0.121	VEGFA,TP53,CD47,JUN
Middle	3day	Guanosine Nucleotides Degradation III	3.88	0.231	NT5C3A,NT5E,PNP
Middle	3day	Non-Small Cell Lung Cancer Signaling	3.79	0.0769	TP53,CDK6,ERBB2,CCND1,MAP2K1
Middle	3day	Urate Biosynthesis/Inosine 5'-phosphate Degradation	3.78	0.214	NT5C3A,NT5E,PNP
Middle	3day	Notch Signaling	3.74	0.111	DLL1,NOTCH2,JAG1,NOTCH1
Middle	3day	Adenosine Nucleotides Degradation II	3.69	0.2	NT5C3A,NT5E,PNP
Middle	3day	Thyroid Cancer Signaling	3.65	0.105	TP53,MYC,CCND1,MAP2K1
Middle	3day	PTEN Signaling	3.56	0.0531	FOXO1,ITGA2,CCND1,MAP2K1,PTEN,BCL2
Middle	3day	HER-2 Signaling in Breast Cancer	3.52	0.0676	TP53,FOXO1,CDK6,ERBB2,CCND1
Middle	3day	Role of Osteoblasts, Osteoclasts and Chondrocytes in Rheumatoid Arthritis	3.5	0.0372	JUN,FOXO1,RUNX2,ITGA2,WNT1,PPP3CA,WNT5A,BCL2
Middle	3day	B Cell Receptor Signaling	3.5	0.0429	JUN,FOXO1,CREB1,BCL6,MAP2K1,PPP3CA,PTEN
Middle	3day	Melanoma Signaling	3.48	0.0952	TP53,CCND1,MAP2K1,PTEN
Middle	3day	Purine Nucleotides Degradation II (Aerobic)	3.44	0.167	NT5C3A,NT5E,PNP
Middle	3day	Acute Myeloid Leukemia Signaling	3.42	0.0641	MYC,KIT,CCND1,MAP2K1,IDH1
Middle	3day	ILK Signaling	3.37	0.0409	VEGFA,MYC,JUN,PPP2R4,CREB1,CCND1,PTEN
Middle	3day	Role of Macrophages, Fibroblasts and Endothelial Cells in Rheumatoid Arthritis	3.36	0.0317	VEGFA,MYC,JUN,CREB1,CCND1,MAP2K1,WNT1,PPP3CA,WNT5A
Middle	3day	Colorectal Cancer Metastasis Signaling	3.31	0.0348	VEGFA,TP53,MYC,JUN,CCND1,MAP2K1,WNT1,WNT5A
Middle	3day	Neuregulin Signaling	3.27	0.0595	MYC,ITGA2,ERBB2,MAP2K1,PTEN
Middle	3day	Role of CHK Proteins in Cell Cycle Checkpoint Control	3.12	0.0769	TP53,PPP2R4,E2F5,E2F3
Middle	3day	Epithelial Adherens Junction Signaling	3.11	0.0438	MET,DLL1,NOTCH2,ACVR1,NOTCH1,PTEN
Middle	3day	Telomerase Signaling	3.02	0.0526	TP53,MYC,PPP2R4,HDAC1,MAP2K1
Middle	3day	Role of Tissue Factor in Cancer	2.87	0.0485	VEGFA,TP53,CTGF,F2,PTEN
Middle	3day	HGF Signaling	2.85	0.0481	MET,JUN,ITGA2,CCND1,MAP2K1
Middle	3day	Corticotropin Releasing Hormone Signaling	2.81	0.0472	VEGFA,GNAI2,JUN,CREB1,MAP2K1
Middle	3day	Axonal Guidance Signaling	2.76	0.0241	VEGFA,MET,GNAI2,SUFU,ITGA2,ERBB2,MAP2K1,WNT1,PPP3CA,WNT5A
Middle	3day	Renal Cell Carcinoma Signaling	2.69	0.0588	VEGFA,MET,JUN,MAP2K1
Middle	3day	Basal Cell Carcinoma Signaling	2.69	0.0588	TP53,SUFU,WNT1,WNT5A
Middle	3day	P2Y Purigenic Receptor Signaling Pathway	2.64	0.0431	GNAI2,MYC,JUN,CREB1,MAP2K1
Middle	3day	IL-3 Signaling	2.64	0.0571	JUN,FOXO1,MAP2K1,PPP3CA
Middle	3day	Ephrin Receptor Signaling	2.61	0.0349	VEGFA,GNAI2,CREB1,ITGA2,MAP2K1,MAP4K4
Middle	3day	Clathrin-mediated Endocytosis Signaling	2.58	0.0345	VEGFA,MET,FGF16,AP2A1,F2,PPP3CA
Middle	3day	BMP signaling pathway	2.57	0.0548	JUN,RUNX2,CREB1,MAP2K1
Middle	3day	ERK/MAPK Signaling	2.57	0.0343	MYC,MYCN,PPP2R4,CREB1,ITGA2,MAP2K1
Middle	3day	Hereditary Breast Cancer Signaling	2.54	0.041	TP53,HDAC1,CDK6,CCND1,PTEN
Middle	3day	PI3K Signaling in B Lymphocytes	2.51	0.0403	JUN,CREB1,MAP2K1,PPP3CA,PTEN
Middle	3day	Breast Cancer Regulation by Stathmin1	2.5	0.0331	GNAI2,TP53,PPP2R4,E2F5,E2F3,MAP2K1
Middle	3day	Ceramide Signaling	2.49	0.0519	JUN,PPP2R4,MAP2K1,BCL2
Middle	3day	Adipogenesis pathway	2.44	0.0388	TP53,FOXO1,SIRT1,HDAC1,WNT5A
Middle	3day	Melanocyte Development and Pigmentation Signaling	2.39	0.0488	CREB1,KIT,MAP2K1,BCL2
Middle	3day	Aryl Hydrocarbon Receptor Signaling	2.38	0.0376	TP53,MYC,JUN,CDK6,CCND1
Middle	3day	Relaxin Signaling	2.38	0.0376	VEGFA,GNAI2,JUN,CREB1,MAP2K1
Middle	3day	FGF Signaling	2.35	0.0476	MET,FGF16,CREB1,MAP2K1
Middle	3day	UVC-Induced MAPK Signaling	2.35	0.0714	TP53,JUN,MAP2K1
Middle	3day	ErbB Signaling	2.33	0.0471	JUN,FOXO1,ERBB2,MAP2K1
Middle	3day	Apoptosis Signaling	2.33	0.0471	TP53,MAP2K1,MAP4K4,BCL2
Middle	3day	VEGF Signaling	2.26	0.0449	VEGFA,FOXO1,MAP2K1,BCL2
Middle	3day	Nur77 Signaling in T Lymphocytes	2.22	0.0638	HDAC1,PPP3CA,BCL2
Middle	3day	Amyotrophic Lateral Sclerosis Signaling	2.18	0.0426	VEGFA,TP53,PPP3CA,BCL2
Middle	3day	Nitric Oxide Signaling in the Cardiovascular System	2.18	0.0426	VEGFA,SLC7A1,MAP2K1,ATP2A2
Middle	3day	IGF-1 Signaling	2.18	0.0426	JUN,CTGF,FOXO1,MAP2K1
Middle	3day	Phospholipase C Signaling	2.15	0.028	HMOX1,CREB1,ITGA2,HDAC1,MAP2K1,PPP3CA
Middle	3day	UVB-Induced MAPK Signaling	2.14	0.06	TP53,JUN,MAP2K1
Middle	3day	Dopamine-DARPP32 Feedback in cAMP Signaling	2.12	0.0325	GNAI2,PPP2R4,CREB1,ATP2A2,PPP3CA
Middle	3day	Huntington's Disease Signaling	2.12	0.0276	NEUROD1,TP53,JUN,CREB1,HDAC1,STX1A
Middle	3day	Xanthine and Xanthosine Salvage	2.1	1	PNP
Middle	3day	Rac Signaling	2.06	0.0392	JUN,ITGA2,CD44,MAP2K1
Middle	3day	Calcium-induced T Lymphocyte Apoptosis	2.03	0.0545	HDAC1,ATP2A2,PPP3CA
Middle	3day	Thrombopoietin Signaling	2.03	0.0545	MYC,JUN,MAP2K1
Middle	3day	Regulation of Cellular Mechanics by Calpain Protease	2.03	0.0545	ITGA2,CDK6,CCND1
Middle	3day	Wnt/Ca+ pathway	2.03	0.0545	CREB1,PPP3CA,WNT5A
Middle	3day	GADD45 Signaling	2.01	0.105	TP53,CCND1
Middle	3day	DNA Methylation and Transcriptional Repression Signaling	1.97	0.1	HDAC1,ARID4B
Middle	3day	ATM Signaling	1.96	0.0517	TP53,JUN,CREB1
Middle	3day	Myc Mediated Apoptosis Signaling	1.96	0.0517	TP53,MYC,BCL2
Middle	3day	Role of NANOG in Mammalian Embryonic Stem Cell Pluripotency	1.96	0.0367	TP53,MAP2K1,WNT1,WNT5A
Middle	3day	PPARα/RXRα Activation	1.94	0.0294	JUN,GPD2,ACVR1,MAP2K1,MAP4K4
Middle	3day	AMPK Signaling	1.91	0.0289	FOXO1,PPP2R4,CREB1,SIRT1,CCND1
Middle	3day	IL-6 Signaling	1.89	0.0351	VEGFA,JUN,MAP2K1,MAP4K4
Middle	3day	Estrogen-Dependent Breast Cancer Signaling	1.88	0.0484	JUN,CREB1,CCND1
Middle	3day	PCP pathway	1.88	0.0484	JUN,WNT1,WNT5A
Middle	3day	GM-CSF Signaling	1.88	0.0484	CCND1,MAP2K1,PPP3CA
Middle	3day	p70S6K Signaling	1.87	0.0345	GNAI2,PPP2R4,MAP2K1,F2
Middle	3day	NAD Salvage Pathway II	1.85	0.087	NT5C3A,NT5E
Middle	3day	Neurotrophin/TRK Signaling	1.85	0.0469	JUN,CREB1,MAP2K1
Middle	3day	IL-10 Signaling	1.81	0.0455	HMOX1,JUN,MAP4K4
Middle	3day	Chemokine Signaling	1.81	0.0455	GNAI2,JUN,MAP2K1
Middle	3day	Glucocorticoid Receptor Signaling	1.8	0.0236	JUN,CREB1,MAP2K1,PPP3CA,BCL2,UBE2I
Middle	3day	Guanine and Guanosine Salvage I	1.8	0.5	PNP
Middle	3day	Glycerol-3-phosphate Shuttle	1.8	0.5	GPD2
Middle	3day	Adenine and Adenosine Salvage I	1.8	0.5	PNP
Middle	3day	Agrin Interactions at Neuromuscular Junction	1.79	0.0448	JUN,ITGA2,ERBB2
Middle	3day	GDNF Family Ligand-Receptor Interactions	1.79	0.0448	JUN,CREB1,MAP2K1
Middle	3day	GNRH Signaling	1.75	0.0317	GNAI2,JUN,CREB1,MAP2K1
Middle	3day	STAT3 Pathway	1.73	0.0423	MYC,MAP2K1,BCL2
Middle	3day	LPS-stimulated MAPK Signaling	1.71	0.0417	JUN,CREB1,MAP2K1
Middle	3day	Prolactin Signaling	1.71	0.0417	MYC,JUN,MAP2K1
Middle	3day	Human Embryonic Stem Cell Pluripotency	1.7	0.0308	FOXO1,ACVR1,WNT1,WNT5A
Middle	3day	Role of BRCA1 in DNA Damage Response	1.65	0.0395	TP53,E2F5,E2F3
Middle	3day	Regulation of IL-2 Expression in Activated and Anergic T Lymphocytes	1.63	0.039	JUN,MAP2K1,PPP3CA
Middle	3day	PDGF Signaling	1.63	0.039	MYC,JUN,MAP2K1
Middle	3day	4-1BB Signaling in T Lymphocytes	1.63	0.0667	JUN,MAP2K1
Middle	3day	S-adenosyl-L-methionine Biosynthesis	1.63	0.333	MAT2A
Middle	3day	cAMP-mediated signaling	1.59	0.0238	GNAI2,NPR3,CREB1,MAP2K1,PPP3CA
Middle	3day	Cardiac Hypertrophy Signaling	1.55	0.0233	GNAI2,JUN,CREB1,MAP2K1,PPP3CA
Middle	3day	autophagy	1.51	0.0571	BECN1,BCL2
Middle	3day	Arsenate Detoxification I (Glutaredoxin)	1.5	0.25	PNP
Middle	3day	Heme Degradation	1.5	0.25	HMOX1
Middle	3day	FAK Signaling	1.5	0.0345	ITGA2,MAP2K1,PTEN
Middle	3day	RANK Signaling in Osteoclasts	1.5	0.0345	JUN,MAP2K1,PPP3CA
Middle	3day	SAPK/JNK Signaling	1.49	0.0341	TP53,JUN,MAP4K4
Middle	3day	Role of IL-17F in Allergic Inflammatory Airway Diseases	1.48	0.0556	CREB1,MAP2K1
Middle	3day	MIF Regulation of Innate Immunity	1.46	0.0541	TP53,JUN
Middle	3day	PPAR Signaling	1.46	0.0333	JUN,MAP2K1,MAP4K4
Middle	3day	Role of NFAT in Regulation of the Immune Response	1.44	0.0255	GNAI2,JUN,MAP2K1,PPP3CA
Middle	3day	Docosahexaenoic Acid (DHA) Signaling	1.44	0.0526	FOXO1,BCL2
Middle	3day	Acute Phase Response Signaling	1.43	0.0253	HMOX1,JUN,MAP2K1,F2
Middle	3day	CDK5 Signaling	1.41	0.0319	PPP2R4,ITGA2,MAP2K1
Middle	3day	Creatine-phosphate Biosynthesis	1.41	0.2	MAP4K4
Middle	3day	Adenine and Adenosine Salvage III	1.41	0.2	PNP
Middle	3day	Purine Ribonucleosides Degradation to Ribose-1-phosphate	1.41	0.2	PNP
Middle	3day	Mouse Embryonic Stem Cell Pluripotency	1.4	0.0316	TP53,MYC,MAP2K1
Middle	3day	T Cell Receptor Signaling	1.4	0.0316	JUN,MAP2K1,PPP3CA
Middle	3day	Endothelin-1 Signaling	1.39	0.0245	GNAI2,MYC,HMOX1,JUN
Middle	3day	HIF1α Signaling	1.38	0.0309	VEGFA,TP53,JUN
Middle	3day	Calcium Signaling	1.37	0.0241	CREB1,HDAC1,ATP2A2,PPP3CA
Middle	3day	Sertoli Cell-Sertoli Cell Junction Signaling	1.36	0.024	JUN,ITGA2,MAP2K1,PTEN
Middle	3day	Glycerol Degradation I	1.33	0.167	GPD2
Middle	3day	UDP-N-acetyl-D-glucosamine Biosynthesis II	1.33	0.167	UAP1
Middle	3day	GDP-glucose Biosynthesis	1.33	0.167	PGM1
Middle	3day	Hepatic Fibrosis / Hepatic Stellate Cell Activation	1.33	0.0234	VEGFA,MET,CTGF,BCL2
Middle	3day	Role of NFAT in Cardiac Hypertrophy	1.31	0.023	GNAI2,HDAC1,MAP2K1,PPP3CA
Middle	3day	fMLP Signaling in Neutrophils	1.29	0.0286	GNAI2,MAP2K1,PPP3CA
Middle	3day	NGF Signaling	1.29	0.0286	TP53,CREB1,MAP2K1
Middle	3day	Androgen Signaling	1.28	0.0283	GNAI2,JUN,CCND1
Middle	3day	Glucose and Glucose-1-phosphate Degradation	1.27	0.143	PGM1
Middle	3day	CD28 Signaling in T Helper Cells	1.27	0.0278	JUN,MAP2K1,PPP3CA
Middle	3day	p38 MAPK Signaling	1.27	0.0278	TP53,MYC,CREB1
Middle	3day	RAR Activation	1.25	0.022	VEGFA,JUN,MAP2K1,PTEN
Middle	3day	14-3-3-mediated Signaling	1.24	0.027	JUN,FOXO1,MAP2K1
Middle	3day	Thrombin Signaling	1.23	0.0217	GNAI2,CREB1,MAP2K1,F2
Middle	3day	Role of PI3K/AKT Signaling in the Pathogenesis of Influenza	1.23	0.04	GNAI2,MAP2K1
Middle	3day	Synaptic Long Term Potentiation	1.21	0.0263	CREB1,MAP2K1,PPP3CA
Middle	3day	Gα12/13 Signaling	1.21	0.0263	JUN,MAP2K1,F2
Middle	3day	CD27 Signaling in Lymphocytes	1.2	0.0385	JUN,MAP2K1
Middle	3day	Protein Kinase A Signaling	1.19	0.0168	GNAI2,PTPRK,CREB1,MAP2K1,PPP3CA,PTEN
Middle	3day	IL-2 Signaling	1.18	0.0377	JUN,MAP2K1
Middle	3day	Glycogen Degradation II	1.16	0.111	PGM1
Middle	3day	UDP-N-acetyl-D-galactosamine Biosynthesis II	1.16	0.111	UAP1
Middle	3day	D-myo-inositol (1,4,5,6)-Tetrakisphosphate Biosynthesis	1.15	0.0248	PPP2R4,PPP3CA,PTEN
Middle	3day	D-myo-inositol (3,4,5,6)-tetrakisphosphate Biosynthesis	1.15	0.0248	PPP2R4,PPP3CA,PTEN
Middle	3day	EGF Signaling	1.14	0.0357	JUN,MAP2K1
Middle	3day	Induction of Apoptosis by HIV1	1.13	0.0351	TP53,BCL2
Middle	3day	Calcium Transport I	1.12	0.1	ATP2A2
Middle	3day	Insulin Receptor Signaling	1.11	0.0238	FOXO1,MAP2K1,PTEN
Middle	3day	OX40 Signaling Pathway	1.1	0.0339	JUN,BCL2
Middle	3day	Actin Cytoskeleton Signaling	1.1	0.0195	FGF16,ITGA2,MAP2K1,F2
Middle	3day	Glycogen Degradation III	1.08	0.0909	PGM1
Middle	3day	γ-glutamyl Cycle	1.08	0.0909	ANPEP
Middle	3day	Mitotic Roles of Polo-Like Kinase	1.08	0.0328	KIF23,PPP2R4
Middle	3day	ERK5 Signaling	1.08	0.0328	MYC,CREB1
Middle	3day	IL-17A Signaling in Airway Cells	1.08	0.0328	MAP2K1,PTEN
Middle	3day	CCR5 Signaling in Macrophages	1.06	0.0323	GNAI2,JUN
Middle	3day	Synaptic Long Term Depression	1.05	0.0226	GNAI2,PPP2R4,MAP2K1
Middle	3day	Role of Wnt/GSK-3β Signaling in the Pathogenesis of Influenza	1.05	0.0317	WNT1,WNT5A
Middle	3day	Pyridoxal 5'-phosphate Salvage Pathway	1.05	0.0317	CDK6,MAP2K1
Middle	3day	Acyl-CoA Hydrolysis	1.04	0.0833	THEM4
Middle	3day	CD40 Signaling	1.04	0.0312	JUN,MAP2K1
Middle	3day	Role of MAPK Signaling in the Pathogenesis of Influenza	1.04	0.0312	MAP2K1,BCL2
Middle	3day	Regulation of eIF4 and p70S6K Signaling	1.04	0.0222	PPP2R4,ITGA2,MAP2K1
Middle	3day	Melatonin Signaling	1.03	0.0308	GNAI2,MAP2K1
Middle	3day	D-myo-inositol-5-phosphate Metabolism	1.02	0.0219	PPP2R4,PPP3CA,PTEN
Middle	3day	3-phosphoinositide Degradation	1.02	0.0217	PPP2R4,PPP3CA,PTEN
Middle	3day	Choline Biosynthesis III	1.01	0.0769	HMOX1
Middle	3day	Erythropoietin Signaling	1.01	0.0299	JUN,MAP2K1
Middle	3day	IL-17 Signaling	0.995	0.0294	JUN,MAP2K1
Middle	3day	Signaling by Rho Family GTPases	0.99	0.0179	GNAI2,JUN,ITGA2,MAP2K1
Middle	3day	PEDF Signaling	0.985	0.029	TP53,BCL2
Middle	3day	DNA Double-Strand Break Repair by Homologous Recombination	0.978	0.0714	ATRX
Middle	3day	FLT3 Signaling in Hematopoietic Progenitor Cells	0.974	0.0286	CREB1,MAP2K1
Middle	3day	Gαq Signaling	0.974	0.0208	HMOX1,MAP2K1,PPP3CA
Middle	3day	VEGF Family Ligand-Receptor Interactions	0.964	0.0282	VEGFA,MAP2K1
Middle	3day	Leptin Signaling in Obesity	0.954	0.0278	FOXO1,MAP2K1
Middle	3day	Toll-like Receptor Signaling	0.954	0.0278	JUN,MAP4K4
Middle	3day	JAK/Stat Signaling	0.954	0.0278	JUN,MAP2K1
Middle	3day	Extrinsic Prothrombin Activation Pathway	0.949	0.0667	F2
Middle	3day	3-phosphoinositide Biosynthesis	0.948	0.0203	PPP2R4,PPP3CA,PTEN
Middle	3day	CXCR4 Signaling	0.941	0.0201	GNAI2,JUN,MAP2K1
Middle	3day	Gap Junction Signaling	0.935	0.02	GNAI2,MAP2K1,PPP3CA
Middle	3day	Granzyme B Signaling	0.923	0.0625	LMNB2
Middle	3day	Chondroitin Sulfate Degradation (Metazoa)	0.923	0.0625	CD44
Middle	3day	VDR/RXR Activation	0.906	0.026	FOXO1,RUNX2
Middle	3day	Lipid Antigen Presentation by CD1	0.898	0.0588	AP2A1
Middle	3day	Dermatan Sulfate Degradation (Metazoa)	0.898	0.0588	CD44
Middle	3day	Methionine Degradation I (to Homocysteine)	0.898	0.0588	MAT2A
Middle	3day	Mitochondrial Dysfunction	0.898	0.0192	GPD2,BACE1,BCL2
Middle	3day	CTLA4 Signaling in Cytotoxic T Lymphocytes	0.897	0.0256	AP2A1,PPP2R4
Middle	3day	Reelin Signaling in Neurons	0.888	0.0253	PAFAH1B2,ITGA2
Middle	3day	Tight Junction Signaling	0.886	0.019	JUN,PPP2R4,PTEN
Middle	3day	HIPPO signaling	0.879	0.025	PPP2R4,CD44
Middle	3day	G-Protein Coupled Receptor Signaling	0.864	0.016	GNAI2,NPR3,CREB1,MAP2K1
Middle	3day	D-myo-inositol (1,3,4)-trisphosphate Biosynthesis	0.853	0.0526	PTEN
Middle	3day	DNA damage-induced 14-3-3σ Signaling	0.853	0.0526	TP53
Middle	3day	Cysteine Biosynthesis III (mammalia)	0.853	0.0526	MAT2A
Middle	3day	CREB Signaling in Neurons	0.845	0.0182	GNAI2,CREB1,MAP2K1
Middle	3day	RhoGDI Signaling	0.845	0.0182	GNAI2,ITGA2,CD44
Middle	3day	α-Adrenergic Signaling	0.845	0.0238	GNAI2,MAP2K1
Middle	3day	Virus Entry via Endocytic Pathways	0.837	0.0235	AP2A1,ITGA2
Middle	3day	UVA-Induced MAPK Signaling	0.837	0.0235	TP53,JUN
Middle	3day	Production of Nitric Oxide and Reactive Oxygen Species in Macrophages	0.834	0.018	JUN,PPP2R4,MAP2K1
Middle	3day	PAK Signaling	0.829	0.0233	ITGA2,MAP2K1
Middle	3day	Death Receptor Signaling	0.829	0.0233	MAP4K4,BCL2
Middle	3day	Salvage Pathways of Pyrimidine Ribonucleotides	0.821	0.023	CDK6,MAP2K1
Middle	3day	Maturity Onset Diabetes of Young (MODY) Signaling	0.813	0.0476	NEUROD1
Middle	3day	NRF2-mediated Oxidative Stress Response	0.808	0.0174	HMOX1,JUN,MAP2K1
Middle	3day	IL-1 Signaling	0.798	0.0222	GNAI2,JUN
Middle	3day	mTOR Signaling	0.797	0.0172	VEGFA,HMOX1,PPP2R4
Middle	3day	Polyamine Regulation in Colon Cancer	0.795	0.0455	MYC
Middle	3day	Fcγ Receptor-mediated Phagocytosis in Macrophages and Monocytes	0.79	0.022	HMOX1,PTEN
Middle	3day	IL-15 Production	0.777	0.0435	TWF1
Middle	3day	IL-17A Signaling in Gastric Cells	0.777	0.0435	JUN
Middle	3day	Superpathway of D-myo-inositol (1,4,5)-trisphosphate Metabolism	0.76	0.0417	PTEN
Middle	3day	Cholecystokinin/Gastrin-mediated Signaling	0.754	0.0208	JUN,MAP2K1
Middle	3day	Superpathway of Inositol Phosphate Compounds	0.747	0.0163	PPP2R4,PPP3CA,PTEN
Middle	3day	Cytotoxic T Lymphocyte-mediated Apoptosis of Target Cells	0.744	0.04	BCL2
Middle	3day	iCOS-iCOSL Signaling in T Helper Cells	0.734	0.0202	PPP3CA,PTEN
Middle	3day	Leukocyte Extravasation Signaling	0.733	0.016	GNAI2,ITGA2,CD44
Middle	3day	Intrinsic Prothrombin Activation Pathway	0.729	0.0385	F2
Middle	3day	Cell Cycle Control of Chromosomal Replication	0.729	0.0385	CDK6
Middle	3day	Glutathione-mediated Detoxification	0.729	0.0385	ANPEP
Middle	3day	Sonic Hedgehog Signaling	0.729	0.0385	SUFU
Middle	3day	TNFR2 Signaling	0.7	0.0357	JUN
Middle	3day	Integrin Signaling	0.688	0.0152	ITGA2,MAP2K1,PTEN
Middle	3day	Role of p14/p19ARF in Tumor Suppression	0.686	0.0345	TP53
Middle	3day	Gαs Signaling	0.683	0.0187	CREB1,MAP2K1
Middle	3day	Renin-Angiotensin Signaling	0.677	0.0185	JUN,MAP2K1
Middle	3day	CCR3 Signaling in Eosinophils	0.671	0.0183	GNAI2,MAP2K1
Middle	3day	PKCθ Signaling in T Lymphocytes	0.665	0.0182	JUN,PPP3CA
Middle	3day	Interferon Signaling	0.661	0.0323	BCL2
Middle	3day	HMGB1 Signaling	0.653	0.0179	JUN,MAP2K1
Middle	3day	Circadian Rhythm Signaling	0.648	0.0312	CREB1
Middle	3day	Superpathway of Methionine Degradation	0.648	0.0312	MAT2A
Middle	3day	Nucleotide Excision Repair Pathway	0.648	0.0312	RAD23B
Middle	3day	Oncostatin M Signaling	0.637	0.0303	MAP2K1
Middle	3day	IL-17A Signaling in Fibroblasts	0.637	0.0303	JUN
Middle	3day	Gαi Signaling	0.637	0.0174	GNAI2,NPR3
Middle	3day	IL-12 Signaling and Production in Macrophages	0.631	0.0172	JUN,MAP2K1
Middle	3day	Coagulation System	0.625	0.0294	F2
Middle	3day	Neuroprotective Role of THOP1 in Alzheimer's Disease	0.625	0.0294	CREB1
Middle	3day	Estrogen Receptor Signaling	0.615	0.0168	RUNX2,MAP2K1
Middle	3day	Stearate Biosynthesis I (Animals)	0.614	0.0286	THEM4
Middle	3day	April Mediated Signaling	0.594	0.027	JUN
Middle	3day	Mechanisms of Viral Exit from Host Cells	0.584	0.0263	LMNB2
Middle	3day	Netrin Signaling	0.584	0.0263	PPP3CA
Middle	3day	Cardiac β-adrenergic Signaling	0.58	0.0159	PPP2R4,ATP2A2
Middle	3day	B Cell Activating Factor Signaling	0.574	0.0256	JUN
Middle	3day	Cdc42 Signaling	0.566	0.0155	JUN,ITGA2
Middle	3day	Role of PKR in Interferon Induction and Antiviral Response	0.565	0.025	TP53
Middle	3day	eNOS Signaling	0.543	0.0149	VEGFA,SLC7A1
Middle	3day	iNOS Signaling	0.538	0.0233	JUN
Middle	3day	Role of Oct4 in Mammalian Embryonic Stem Cell Pluripotency	0.522	0.0222	TP53
Middle	3day	nNOS Signaling in Neurons	0.522	0.0222	PPP3CA
Middle	3day	TNFR1 Signaling	0.514	0.0217	JUN
Middle	3day	CNTF Signaling	0.506	0.0213	MAP2K1
Middle	3day	Amyloid Processing	0.498	0.0208	BACE1
Middle	3day	Granulocyte Adhesion and Diapedesis	0.497	0.0138	GNAI2,ITGA2
Middle	3day	Cell Cycle: G2/M DNA Damage Checkpoint Regulation	0.491	0.0204	TP53
Middle	3day	Xenobiotic Metabolism Signaling	0.487	0.0118	HMOX1,PPP2R4,MAP2K1
Middle	3day	Activation of IRF by Cytosolic Pattern Recognition Receptors	0.484	0.02	JUN
Middle	3day	Role of IL-17A in Arthritis	0.484	0.02	MAP2K1
Middle	3day	Actin Nucleation by ARP-WASP Complex	0.484	0.02	ITGA2
Middle	3day	Tec Kinase Signaling	0.481	0.0134	GNAI2,ITGA2
Middle	3day	Germ Cell-Sertoli Cell Junction Signaling	0.477	0.0133	ITGA2,MAP2K1
Middle	3day	Semaphorin Signaling in Neurons	0.477	0.0196	MET
Middle	3day	Unfolded protein response	0.477	0.0196	BCL2
Middle	3day	Phospholipases	0.47	0.0192	HMOX1
Middle	3day	Agranulocyte Adhesion and Diapedesis	0.459	0.0129	GNAI2,ITGA2
Middle	3day	Glioma Invasiveness Signaling	0.45	0.0182	CD44
Middle	3day	Glutamate Receptor Signaling	0.45	0.0182	SLC38A1
Middle	3day	ErbB4 Signaling	0.444	0.0179	MAP2K1
Middle	3day	Systemic Lupus Erythematosus Signaling	0.438	0.0124	JUN,PRPF40A
Middle	3day	NF-κB Signaling	0.435	0.0123	HDAC1,MAP4K4
Middle	3day	Remodeling of Epithelial Adherens Junctions	0.415	0.0164	MET
Middle	3day	T Helper Cell Differentiation	0.41	0.0161	BCL6
Middle	3day	IL-15 Signaling	0.41	0.0161	MAP2K1
Middle	3day	PXR/RXR Activation	0.404	0.0159	FOXO1
Middle	3day	Antiproliferative Role of Somatostatin Receptor 2	0.404	0.0159	MAP2K1
Middle	3day	Angiopoietin Signaling	0.394	0.0154	FOXO1
Middle	3day	GABA Receptor Signaling	0.394	0.0154	AP2A1
Middle	3day	GPCR-Mediated Integration of Enteroendocrine Signaling Exemplified by an L Cell	0.389	0.0152	GNAI2
Middle	3day	Macropinocytosis Signaling	0.384	0.0149	MET
Middle	3day	Caveolar-mediated Endocytosis Signaling	0.374	0.0145	ITGA2
Middle	3day	Ephrin B Signaling	0.36	0.0139	GNAI2
Middle	3day	NF-κB Activation by Viruses	0.356	0.0137	ITGA2
Middle	3day	Dopamine Receptor Signaling	0.356	0.0137	PPP2R4
Middle	3day	GPCR-Mediated Nutrient Sensing in Enteroendocrine Cells	0.323	0.0123	GNAI2
Middle	3day	Regulation of Actin-based Motility by Rho	0.312	0.0119	ITGA2
Middle	3day	G Beta Gamma Signaling	0.305	0.0116	GNAI2
Middle	3day	Factors Promoting Cardiogenesis in Vertebrates	0.294	0.0112	ACVR1
Middle	3day	Antioxidant Action of Vitamin C	0.281	0.0108	HMOX1
Middle	3day	Natural Killer Cell Signaling	0.275	0.0105	MAP2K1
Middle	3day	Neuropathic Pain Signaling In Dorsal Horn Neurons	0.269	0.0103	CREB1
Middle	3day	phagosome formation	0.269	0.0103	ITGA2
Middle	3day	Paxillin Signaling	0.266	0.0102	ITGA2
Middle	3day	Type I Diabetes Mellitus Signaling	0.263	0.0101	BCL2
Middle	3day	Sphingosine-1-phosphate Signaling	0.255	0.0098	GNAI2
Middle	3day	Fc Epsilon RI Signaling	0.252	0.00971	MAP2K1
Middle	3day	Sperm Motility	0.234	0.00909	TWF1
Middle	3day	Role of Pattern Recognition Receptors in Recognition of Bacteria and Viruses	0.226	0.00885	CREB1
Middle	3day	FXR/RXR Activation	0.222	0.0087	FOXO1
Middle	3day	Cellular Effects of Sildenafil (Viagra)	0.206	0.0082	SLC4A10
Middle	7day	Molecular Mechanisms of Cancer	14.5	0.0774	CDKN2A,MAPK1,HIF1A,E2F3,CCND1,BCL2,MYC,RB1,CASP6,CASP9,E2F5,SMO,PRKCE,MAP2K1,CDC25A,TP53,AKT2,PTCH1,CDK6,ADCY6,BAK1,FOXO1,IRS1,RHOA,NOTCH1,WNT1,CASP7
Middle	7day	Glioblastoma Multiforme Signaling	13.5	0.127	TP53,CDKN2A,AKT2,MAPK1,CDK6,E2F3,CCND1,PTEN,MYC,RB1,MTOR,FOXO1,RHOA,E2F5,IGF1R,SMO,MAP2K1,WNT1
Middle	7day	Pancreatic Adenocarcinoma Signaling	13.3	0.152	TP53,CDKN2A,AKT2,MAPK1,HBEGF,E2F3,CCND1,BCL2,VEGFA,RB1,CASP9,E2F5,ERBB2,NOTCH1,MAP2K1,MMP9
Middle	7day	Regulation of the Epithelial-Mesenchymal Transition Pathway	12.7	0.105	ETS1,FGF16,ID2,AKT2,MAP2K7,MAPK1,HIF1A,ZEB1,FGFR3,MET,NOTCH2,RHOA,ZEB2,SMO,JAG1,NOTCH1,MAP2K1,MMP9,WNT1
Middle	7day	Glioma Signaling	11.4	0.146	TP53,CDKN2A,AKT2,MAPK1,CDK6,E2F3,CCND1,PTEN,RB1,MTOR,IGF1R,E2F5,PRKCE,MAP2K1
Middle	7day	Cell Cycle: G1/S Checkpoint Regulation	11.4	0.194	CDKN2A,TP53,MYC,RB1,FOXO1,HDAC1,E2F5,CDK6,BTRC,E2F3,CCND1,CDC25A
Middle	7day	p53 Signaling	10.5	0.141	TP53,CDKN2A,AKT2,MED1,HDAC1,PERP,HIF1A,CCND1,PTEN,BCL2,CASP6,RB1,SIRT1
Middle	7day	Role of Macrophages, Fibroblasts and Endothelial Cells in Rheumatoid Arthritis	10.1	0.0704	SFRP4,MIF,AKT2,MAP2K7,MAPK1,MYD88,NFATC4,CCND1,CEBPG,MYC,VEGFA,IL1RN,RHOA,CREB1,SMO,PRKCE,NFATC2,MAP2K1,WNT1,RYK
Middle	7day	Prostate Cancer Signaling	10.1	0.152	TP53,RB1,MTOR,AKT2,CASP9,FOXO1,MAPK1,CREB1,CCND1,MAP2K1,PTEN,BCL2
Middle	7day	Bladder Cancer Signaling	9.88	0.146	VEGFA,CDKN2A,FGFR3,TP53,MYC,FGF16,RB1,MAPK1,ERBB2,CCND1,MAP2K1,MMP9
Middle	7day	Ovarian Cancer Signaling	9.7	0.109	TP53,CDKN2A,AKT2,MAPK1,CCND1,PTEN,BCL2,VEGFA,RB1,MTOR,SMO,MAP2K1,MMP9,WNT1
Middle	7day	Apoptosis Signaling	9.69	0.141	TP53,CASP6,CAPN8,MAP2K7,CASP9,MAPK1,PRKCE,MAP2K1,BAK1,CASP7,MCL1,BCL2
Middle	7day	Chronic Myeloid Leukemia Signaling	9.28	0.13	CDKN2A,TP53,MYC,RB1,AKT2,MAPK1,HDAC1,E2F5,CDK6,E2F3,CCND1,MAP2K1
Middle	7day	Melanoma Signaling	9.09	0.214	CDKN2A,TP53,RB1,AKT2,MAPK1,MITF,CCND1,MAP2K1,PTEN
Middle	7day	Non-Small Cell Lung Cancer Signaling	8.54	0.154	CDKN2A,TP53,RB1,AKT2,CASP9,MAPK1,CDK6,ERBB2,CCND1,MAP2K1
Middle	7day	Endometrial Cancer Signaling	8.21	0.173	TP53,MYC,AKT2,CASP9,MAPK1,ERBB2,CCND1,MAP2K1,PTEN
Middle	7day	Cyclins and Cell Cycle Regulation	7.92	0.133	CDKN2A,TP53,RB1,HDAC1,E2F5,CDK6,BTRC,E2F3,CCND1,CDC25A
Middle	7day	Neuregulin Signaling	7.44	0.119	MYC,MTOR,AKT2,MAPK1,PRKCE,HBEGF,ERBB3,ERBB2,MAP2K1,PTEN
[truncated: 2,742 more rows]
